# Supplementary material for: The Conserved Transcriptional Activation Activity Identified in Dual-Specificity Tyrosine-(Y)-Phosphorylation-Regulated Kinase 1
Source: Biomolecules. 2023 Feb 2;13(2):283. doi: 10.3390/biom13020283 (PMC9953678; doi:10.3390/biom13020283)
Supplement: Supplementary file 1 [file biomolecules-13-00283-s001.zip]

Archive with 3 entries (3 files):
- Supplementary material.pdf
- TableS1 Primers used for vector construction in this study.xlsx
- TableS2 Differential expression genes of transcriptome assay.xlsx
