# Supplementary material for: The Conserved Transcriptional Activation Activity Identified in Dual-Specificity Tyrosine-(Y)-Phosphorylation-Regulated Kinase 1
Source: Biomolecules. 2023 Feb 2;13(2):283. doi: 10.3390/biom13020283 (PMC9953678; doi:10.3390/biom13020283)
Supplement: Supplementary file 1 [file biomolecules-13-00283-s001.zip › TableS1 Primers used for vector construction in this study.xlsx]

## Sheet: Sheet1
Name	Sequence
CrDYRK1-isoform I-BD-F	atggccatggaggccgaattcATGGCACAGGGGGGACAG
CrDYRK1-isoform I-BD-R	ccgctgcaggtcgacggatccTCACGACGACGGGACGGG
CrDYRK1-isoform II-BD-F	atggccatggaggccgaattcATGATTGTGGAGCAAGATCGGC
CrDYRK1-isoform II-BD-R	ccgctgcaggtcgacggatccTCACGACGACGGGACGGG
CrDYRK1-isoform I-1–87-BD-F	AtggccatggaggccgaattcATGGCACAGGGGGGACAG
CrDYRK1-isoform I-1–87-BD-R	CcgctgcaggtcgacggatccATTAACATCATCGTATCCATCGTTAAA
CrDYRK1-isoform I-88–426-BD-F	AtggccatggaggccgaattcTATGATTATATCATTAAGAATGGGGAAA
CrDYRK1-isoform I-88–426-BD-R	CcgctgcaggtcgacggatccGTCGGCGGTTTTCTTAAAGAAA
CrDYRK1-isoform I-427–647-BD-F	AtggccatggaggccgaattcGGTTCAACAAACACGTCATCTAGTCC
CrDYRK1-isoform I-427–647-BD-R	ccgctgcaggtcgacggatccTCACGACGACGGGACGGG
CrNFAT5-77–979-BD-F	TGGCCATGGAGGCCGaattcAGGAAGTCTTCCGAACGACAGGA
CrNFAT5-77–979-BD-R	TATGCTAGTTATGCGGCCgcAACGTTCTGTGTGGGGTTCCA
CrDYRK1(isoform II)(1–168)-CrNFAT5(77–979)-BD-F	atggccatggaggccgaattcATGATTGTGGAGCAAGATCGGC
CrDYRK1(isoform II)(1–168)-CrNFAT5(77–979)-BD-R	ggaagacttcctcatgaattcCTTATGCTGGGGGTGGCG
CrMyc(1–681)-BD-F	atggccatggaggccgaattcATGAAGCTCAGCACACCGATAA
CrMyc(1–681)-BD-R	ccgctgcaggtcgacggatccTTAGAATGAGTAAACGTTCGTAAAGTTTT
CrDYRK1(isoform II)(1–168)-CrMyc(1–681)-BD-F1	atggccatggaggccgaattcATGATTGTGGAGCAAGATCGGC
CrDYRK1(isoform II)(1–168)-CrMyc(1–681)-BD-R1	gagcttcatCTTATGCTGGGGGTGGCG
CrDYRK1(isoform II)(1–168)-CrMyc(1–681)-BD-F2	cccagcataagATGAAGCTCAGCACACCGATAA
CrDYRK1(isoform II)(1–168)-CrMyc(1–681)-BD-R2	ccgctgcaggtcgacggatccTTAGAATGAGTAAACGTTCGTAAAGTTTT
CrDYRK1-isoform II-43–815-BD-F	AtggccatggaggccgaattcGTGACGGTTGGAAACCCCC
CrDYRK1-isoform II-43–815-BD-R	ccgctgcaggtcgacggatccTCACGACGACGGGACGGG
CrDYRK1-isoform II-85–815-BD-F	atggccatggaggccgaattcTCTGCCGTACAAGTTCACGACC
CrDYRK1-isoform II-85–815-BD-R	ccgctgcaggtcgacggatccTCACGACGACGGGACGGG
HsDYRK1A-485–763-BD-F	atggccatggaggccgaattcGAAGGTACAAATACAAGTAATAGTGTATCTACAA
HsDYRK1A-485–763-BD-R	ccgctgcaggtcgacggatccTCACGAGCTAGCTACAGGACTCTG
HsDYRK1B-437–629-BD-F	atggccatggaggccgaattcGAGGCCACCAACACGGGC
HsDYRK1B-437–629-BD-R	ccgctgcaggtcgacggatccTCACGAGCTGGCTGCTGTG
CsDYRK1-393–626-BD-F	TGGCCATGGAGGCCGAATTCGGGTCCACCAACACCTCCTC
CsDYRK1-393–626-BD-R	CGCTGCAGGTCGACGGATCCTCACGACGACGGGACAGG
DmMNB-629–1047-BD-F	atggccatggaggccgaattcGAGGCAACCAATACGAGCGG
DmMNB-629–1047-BD-R	ccgctgcaggtcgacggatccCTAATGTATAACTACAGGATTCTGTTGAACA
HsDYRK1A-N(1–69)-C(485–763)-BD-F	atggccatggaggccgaattcATGCATACAGGAGGAGAGACTTCAG
HsDYRK1A-N(1-69)-C(485–763)-BD-R	tgtatttgtaccttcgaattcCTGGTTAGTTAGAGGTTGCTGAATCT
CMV-HsDYRK1A-485–763-eGFP-F	tcgagctcaagcttcgaattcCAGAAAAAATGGAAGGTACAAATACAAGTAATAGTGTA
CMV-HsDYRK1A-485–763-eGFP-R	atggtggcgaccggtggatccCCCGAGCTAGCTACAGGACTCTGTTG
CMV-HsDYRK1A-N(1–69)-C(485–763)-eGFP-F	tcgagctcaagcttcgaattcATGCATACAGGAGGAGAGACTTCAG
CMV-HsDYRK1A-N(1–69)-C(485–763)-eGFP-R	atggtggcgaccggtggatccCCCGAGCTAGCTACAGGACTCTGTTG
Epi1-CsDYRK1 (393–626)-eGFP-F	cgagaggtagacccgggatccCAGAAAAAATGGGGTCCACCAACACCTCCTC
Epi1-CsDYRK1 (393–626)-eGFP-R	atggtggcgaccggtggatccCCCGACGACGGGACAGGGGA
Epi1-CrDYRK1(isoform I) (427–647)-eGFP-F	cgagaggtagacccgggatccCAGAAAAAATGGGTTCAACAAACACGTCATCTAGTCC
Epi1-CrDYRK1(isoform I) (427–647)-eGFP-R	atggtggcgaccggtggatccCCCGACGACGGGACGGGAGA
