# Supplementary material for: The Conserved Transcriptional Activation Activity Identified in Dual-Specificity Tyrosine-(Y)-Phosphorylation-Regulated Kinase 1
Source: Biomolecules. 2023 Feb 2;13(2):283. doi: 10.3390/biom13020283 (PMC9953678; doi:10.3390/biom13020283)
Supplement: Supplementary file 1 [file biomolecules-13-00283-s001.zip › TableS2 Differential expression genes of transcriptome assay.xlsx]

## Sheet: Sheet1
ID	HsDYRK1A (485–763)-1	HsDYRK1A (485–763)-2	HsDYRK1A (485–763)-3	HsDYRK1A (1–69)(485–763)-1	HsDYRK1A (1–69)(485–763)-2	HsDYRK1A (1–69)(485–763)-3	Log2FoldChange	pvalue	qvalue	GeneSymbol	EntrezID	Description	Biological Process	Cellular Component	Molecular Function	KEGG AnnotInfo	KEGG url
ZNF606	5.55112e-17	5.55112e-17	5.55112e-17	10.0467	7.57034	6.05867	-6.00469	3.17411e-06	0.00374235	ZNF606	80095	zinc finger protein 606	GO:0006355//regulation of transcription, DNA-templated	GO:0005634//nucleus	GO:0003677//DNA binding; GO:0003700//transcription factor activity, sequence-specific DNA binding; GO:0046872//metal ion binding	K09228 KRAB domain-containing zinc finger protein | (RefSeq) ZNF606, ZNF328; zinc finger protein 606	http://www.genome.jp/dbget-bin/www_bget?hsa:80095
EVA1A	17.6921	25.2442	24.1645	3.02091	3.75114	9.06041	2.05978	8.66221e-06	0.00728396	EVA1A	84141	protein eva-1 homolog a isoform x2	GO:0006914//autophagy; GO:0006915//apoptotic process	GO:0005765//lysosomal membrane; GO:0005789//endoplasmic reticulum membrane; GO:0005886//plasma membrane; GO:0016021//integral component of membrane	-	no KO assigned | (RefSeq) EVA1A, FAM176A, TMEM166; eva-1 homolog A, regulator of programmed cell dea	http://www.genome.jp/dbget-bin/www_bget?hsa:84141
SLC25A6	290.571	197.571	202.339	442.454	380.98	2447.81	-2.24721	1.07994e-05	0.00820031	SLC25A6	293	adp atp translocase 3	GO:0006412//translation; GO:0006626//protein targeting to mitochondrion; GO:0006915//apoptotic process; GO:0015853//adenine transport; GO:0015866//ADP transport; GO:0015867//ATP transport; GO:0046732//active induction of host immune response by virus; GO:0050796//regulation of insulin secretion; GO:0055085//transmembrane transport	GO:0005634//nucleus; GO:0005744//mitochondrial inner membrane presequence translocase complex; GO:0016021//integral component of membrane	GO:0003735//structural constituent of ribosome; GO:0005471//ATP:ADP antiporter activity; GO:0005515//protein binding; GO:0015207//adenine transmembrane transporter activity	K05863 solute carrier family 25 (mitochondrial adenine nucleotide translocator), member 4/5/6/31 | (	http://www.genome.jp/dbget-bin/www_bget?hsa:293
SHC4	5.66197	4.22713	3.18909	25.116	17.9714	15.1435	-2.11798	1.23402e-05	0.00894442	SHC4	399694	shc-transforming protein 4	GO:0006915//apoptotic process; GO:0007169//transmembrane receptor protein tyrosine kinase signaling pathway; GO:0008284//positive regulation of cell proliferation; GO:0010468//regulation of gene expression; GO:0035556//intracellular signal transduction; GO:0048863//stem cell differentiation	GO:0005622//intracellular; GO:0030054//cell junction; GO:0045211//postsynaptic membrane	GO:0019904//protein domain specific binding; GO:0030971//receptor tyrosine kinase binding	K17449 SHC-transforming protein 4 | (RefSeq) SHC4, RaLP, SHCD; SHC adaptor protein 4	http://www.genome.jp/dbget-bin/www_bget?hsa:399694
TLX2	0	1.04045	0.00423651	3.0281	11.4265	13.0948	-4.32795	4.79891e-05	0.0225069	TLX2	3196	t-cell leukemia homeobox protein 2	GO:0001707//mesoderm formation; GO:0006355//regulation of transcription, DNA-templated; GO:0048484//enteric nervous system development; GO:0050774//negative regulation of dendrite morphogenesis	GO:0005634//nucleus; GO:0005737//cytoplasm	GO:0043565//sequence-specific DNA binding	K15606 T-cell leukemia homeobox protein 2 | (RefSeq) TLX2, HOX11L1, NCX; T cell leukemia homeobox 2	http://www.genome.jp/dbget-bin/www_bget?hsa:3196
FLNC	5.55112e-17	5.55112e-17	5.55112e-17	4.02473	5.68501	7.05405	-5.51603	0.000129899	0.0493542	FLNC	2318	filamin-c isoform x1	GO:0034329//cell junction assembly; GO:0048747//muscle fiber development	GO:0005829//cytosol; GO:0005856//cytoskeleton; GO:0005925//focal adhesion; GO:0016528//sarcoplasm; GO:0030018//Z disc; GO:0042383//sarcolemma; GO:0043034//costamere	GO:0030506//ankyrin binding; GO:0051015//actin filament binding	K04437 filamin | (RefSeq) FLNC, ABP-280, ABP280A, ABPA, ABPL, CMH26, FLN2, MFM5, MPD4, RCM5; filamin	http://www.genome.jp/dbget-bin/www_bget?hsa:2318
PIWIL2	56.5352	42.2614	38.0373	22.1101	23.7723	15.1467	1.15926	0.000142652	0.0505495	PIWIL2	55124	piwi-like protein 2 isoform x1	GO:0000966//RNA 5'-end processing; GO:0007275//multicellular organismal development; GO:0007283//spermatogenesis; GO:0030718//germ-line stem cell population maintenance; GO:0031047//gene silencing by RNA; GO:0034587//piRNA metabolic process; GO:0043046//DNA methylation involved in gamete generation; GO:0045727//positive regulation of translation; GO:0048477//oogenesis; GO:0060903//positive regula…	GO:0005844//polysome; GO:0010370//perinucleolar chromocenter; GO:0033391//chromatoid body; GO:0071546//pi-body; GO:0097433//dense body	GO:0003729//mRNA binding; GO:0034584//piRNA binding	K02156 aubergine | (RefSeq) PIWIL2, CT80, HILI, PIWIL1L, mili; piwi like RNA-mediated gene silencing	http://www.genome.jp/dbget-bin/www_bget?hsa:55124
PHYHD1	5.55112e-17	5.55112e-17	5.55112e-17	11.0444	2.76355	5.04785	-5.68211	0.000163605	0.0543509	PHYHD1	254295	phytanoyl- dioxygenase domain-containing protein 1 isoform x1	GO:0055114//oxidation-reduction process	-	GO:0005515//protein binding; GO:0046872//metal ion binding; GO:0051213//dioxygenase activity	no KO assigned | (RefSeq) PHYHD1; phytanoyl-CoA dioxygenase domain containing 1	http://www.genome.jp/dbget-bin/www_bget?hsa:254295
GAGE12F	0	1.04045	0.00423651	31.1062	3.62956	0.0226557	-4.66112	0.000225208	0.063003	GAGE12F	645073	g antigen 12i	GO:0006968//cellular defense response	-	GO:0005515//protein binding	no KO assigned | (RefSeq) GAGE12G, AL4, CT4.7, GAGE-12G; G antigen 12G	http://www.genome.jp/dbget-bin/www_bget?hsa:645073
ANKRD6	5.55112e-17	5.55112e-17	5.55112e-17	3.02156	9.58353	4.04058	-5.50512	0.000302532	0.0765743	ANKRD6	22881	ankyrin repeat domain-containing protein 6 isoform x9	GO:0046330//positive regulation of JNK cascade; GO:0090090//negative regulation of canonical Wnt signaling pathway; GO:2000096//positive regulation of Wnt signaling pathway, planar cell polarity pathway	GO:0005634//nucleus; GO:0005737//cytoplasm	-	K21435 ankyrin repeat domain-containing protein 6 | (RefSeq) ANKRD6; ankyrin repeat domain 6	http://www.genome.jp/dbget-bin/www_bget?hsa:22881
LRRC8C	30.1934	14.9548	25.2225	5.032	7.57867	10.0751	1.61698	0.000325084	0.0786335	LRRC8C	84230	volume-regulated anion channel subunit lrrc8c isoform x1	GO:0044070//regulation of anion transport; GO:0045444//fat cell differentiation; GO:0098656//anion transmembrane transport	GO:0005789//endoplasmic reticulum membrane; GO:0005887//integral component of plasma membrane	GO:0005225//volume-sensitive anion channel activity; GO:0005515//protein binding	K22038 volume-regulated anion channel | (RefSeq) LRRC8C, AD158, FAD158; leucine rich repeat containi	http://www.genome.jp/dbget-bin/www_bget?hsa:84230
KLF8	12.2626	4.34046	12.5621	38.1742	20.687	26.2289	-1.53019	0.000325461	0.0786335	KLF8	11279	krueppel-like factor 8 isoform x1	GO:0006355//regulation of transcription, DNA-templated	GO:0005634//nucleus	GO:0003677//DNA binding; GO:0046872//metal ion binding	K09205 krueppel-like factor 8/12 | (RefSeq) KLF8, BKLF3, ZNF741; Kruppel like factor 8	http://www.genome.jp/dbget-bin/www_bget?hsa:11279
EGR3	9.43569	6.3585	6.34372	0.000842675	1.92724	0.00138181	3.26634	0.000377094	0.0875529	EGR3	1960	early growth response protein 3 isoform x2	GO:0001938//positive regulation of endothelial cell proliferation; GO:0002042//cell migration involved in sprouting angiogenesis; GO:0006355//regulation of transcription, DNA-templated; GO:0007274//neuromuscular synaptic transmission; GO:0007422//peripheral nervous system development; GO:0007517//muscle organ development; GO:0007623//circadian rhythm; GO:0033089//positive regulation of T cell dif…	GO:0005634//nucleus	GO:0003677//DNA binding; GO:0003700//transcription factor activity, sequence-specific DNA binding; GO:0046872//metal ion binding	K12497 early growth response protein 3 | (RefSeq) EGR3, EGR-3, PILOT; early growth response 3	http://www.genome.jp/dbget-bin/www_bget?hsa:1960
HMX2	5.55112e-17	5.55112e-17	5.55112e-17	2.01742	7.64201	6.04843	-5.42412	0.000440644	0.0975905	HMX2	3167	homeobox protein hmx2	GO:0006355//regulation of transcription, DNA-templated; GO:0007420//brain development; GO:0008284//positive regulation of cell proliferation; GO:0030154//cell differentiation; GO:0042472//inner ear morphogenesis; GO:0048026//positive regulation of mRNA splicing, via spliceosome	GO:0005634//nucleus	GO:0043565//sequence-specific DNA binding	K09349 homeobox protein Nkx-5 | (RefSeq) HMX2, H6L, Nkx5-2; H6 family homeobox 2	http://www.genome.jp/dbget-bin/www_bget?hsa:3167
SRRM5	12.9766	24.1216	18.9376	38.2045	54.2867	33.309	-1.16332	0.000474437	0.101724	SRRM5	100170229	serine arginine repetitive matrix protein 5	-	-	GO:0046872//metal ion binding	no KO assigned | (RefSeq) SRRM5, ZNF576; serine/arginine repetitive matrix 5	http://www.genome.jp/dbget-bin/www_bget?hsa:100170229
IL23R	13.3309	7.37909	0.0853058	5.55112e-17	5.55112e-17	5.55112e-17	5.81392	0.000548457	0.108261	IL23R	149233	interleukin-23 receptor	GO:0001916//positive regulation of T cell mediated cytotoxicity; GO:0002230//positive regulation of defense response to virus by host; GO:0002827//positive regulation of T-helper 1 type immune response; GO:0006954//inflammatory response; GO:0010535//positive regulation of activation of JAK2 kinase activity; GO:0032496//response to lipopolysaccharide; GO:0032693//negative regulation of interleukin…	GO:0072536//interleukin-23 receptor complex	GO:0005143//interleukin-12 receptor binding; GO:0042019//interleukin-23 binding; GO:0042020//interleukin-23 receptor activity	K05065 interleukin 23 receptor | (RefSeq) IL23R; interleukin 23 receptor	http://www.genome.jp/dbget-bin/www_bget?hsa:149233
APBA2	0	0.00881433	2.07008	6.03352	8.56925	6.05501	-3.12945	0.000594402	0.114197	APBA2	321	amyloid beta a4 precursor protein-binding family a member 2 isoform x1	GO:0001701//in utero embryonic development; GO:0007268//synaptic transmission; GO:0007399//nervous system development; GO:0007626//locomotory behavior; GO:0010468//regulation of gene expression; GO:0015031//protein transport; GO:0035264//multicellular organism growth	GO:0005886//plasma membrane; GO:0008021//synaptic vesicle	GO:0001540//beta-amyloid binding; GO:0005515//protein binding	K20055 amyloid beta A4 precursor protein-binding family A member 2 | (RefSeq) APBA2, D15S1518E, HsT1	http://www.genome.jp/dbget-bin/www_bget?hsa:321
SPARCL1	0	2.09387	2.09	8.04221	8.53396	8.06928	-2.49519	0.00073567	0.139655	SPARCL1	8404	sparc-like protein 1	GO:0007165//signal transduction	GO:0005578//proteinaceous extracellular matrix; GO:0005615//extracellular space; GO:0070062//extracellular exosome	GO:0005509//calcium ion binding	no KO assigned | (RefSeq) SPARCL1, MAST_9, MAST9, PIG33, SC1; SPARC like 1	http://www.genome.jp/dbget-bin/www_bget?hsa:8404
HID1	1.85592	1.08701	4.16495	10.054	14.3017	8.07901	-2.13635	0.000946187	0.16051	HID1	283987	protein hid1 isoform x1	GO:0006886//intracellular protein transport; GO:0031001//response to brefeldin A	GO:0000138//Golgi trans cisterna; GO:0005797//Golgi medial cisterna; GO:0005881//cytoplasmic microtubule; GO:0070062//extracellular exosome; GO:0090498//extrinsic component of Golgi membrane	GO:0005515//protein binding	no KO assigned | (RefSeq) HID1, 17orf28, C17orf28, DMC1, HID-1; HID1 domain containing	http://www.genome.jp/dbget-bin/www_bget?hsa:283987
EGR4	7.59089	4.2353	2.16313	5.55112e-17	5.55112e-17	5.55112e-17	5.26149	0.00107124	0.170856	EGR4	1961	early growth response protein 4 isoform x1	GO:0006355//regulation of transcription, DNA-templated; GO:0008284//positive regulation of cell proliferation	GO:0005634//nucleus	GO:0003677//DNA binding; GO:0003700//transcription factor activity, sequence-specific DNA binding; GO:0046872//metal ion binding	K12498 early growth response protein 4 | (RefSeq) EGR4, AT133, NGFI-C, NGFIC, PAT133; early growth r	http://www.genome.jp/dbget-bin/www_bget?hsa:1961
NPC1L1	5.60808	6.32582	6.3124	12.074	19.9614	20.16	-1.49936	0.00108784	0.170856	NPC1L1	29881	niemann-pick c1-like protein 1 isoform x1	GO:0006695//cholesterol biosynthetic process; GO:0030299//intestinal cholesterol absorption; GO:0042157//lipoprotein metabolic process; GO:0042493//response to drug	GO:0016021//integral component of membrane; GO:0016324//apical plasma membrane; GO:0030659//cytoplasmic vesicle membrane; GO:0031526//brush border membrane	GO:0005319//lipid transporter activity; GO:0008144//drug binding; GO:0017137//Rab GTPase binding; GO:0031489//myosin V binding	K14461 Niemann-Pick C1-like protein 1 | (RefSeq) NPC1L1, LDLCQ7, NPC11L1, SLC65A2; NPC1 like intrace	http://www.genome.jp/dbget-bin/www_bget?hsa:29881
LRIT3	0	2.07309	0.00845634	4.02813	5.64458	12.0816	-3.19984	0.00111501	0.170962	LRIT3	345193	leucine-rich immunoglobulin-like domain and transmembrane domain-containing protein 3	GO:0007601//visual perception; GO:0040036//regulation of fibroblast growth factor receptor signaling pathway	GO:0005789//endoplasmic reticulum membrane; GO:0016021//integral component of membrane	-	no KO assigned | (RefSeq) LRIT3, CSNB1F, FIGLER4; leucine rich repeat, Ig-like and transmembrane dom	http://www.genome.jp/dbget-bin/www_bget?hsa:345193
SPATC1	12.1108	17.8571	14.7394	52.2318	32.1507	22.2298	-1.24788	0.00157183	0.213485	SPATC1	375686	speriolin isoform x1	-	GO:0005737//cytoplasm; GO:0005813//centrosome	-	no KO assigned | (RefSeq) SPATC1, SPATA15; spermatogenesis and centriole associated 1	http://www.genome.jp/dbget-bin/www_bget?hsa:375686
EIF3CL	218.727	180.516	3012.18	163.877	210.609	207.725	2.55341	0.00166012	0.213485	EIF3CL	728689	eukaryotic translation initiation factor 3 subunit c	GO:0001731//formation of translation preinitiation complex; GO:0006446//regulation of translational initiation	GO:0005829//cytosol; GO:0016021//integral component of membrane; GO:0016282//eukaryotic 43S preinitiation complex; GO:0033290//eukaryotic 48S preinitiation complex; GO:0071541//eukaryotic translation initiation factor 3 complex, eIF3m	GO:0003743//translation initiation factor activity; GO:0031369//translation initiation factor binding; GO:0044822//poly(A) RNA binding	K03252 translation initiation factor 3 subunit C | (RefSeq) EIF3CL; eukaryotic translation initiatio	http://www.genome.jp/dbget-bin/www_bget?hsa:728689
MPL	11.1214	14.7951	21.953	7.03205	4.72145	4.0394	1.57664	0.00185555	0.222885	MPL	4352	thrombopoietin receptor	GO:0008283//cell proliferation; GO:0038163//thrombopoietin-mediated signaling pathway	GO:0005794//Golgi apparatus; GO:0005887//integral component of plasma membrane; GO:0009986//cell surface	GO:0005515//protein binding; GO:0038164//thrombopoietin receptor activity	K05082 thrombopoietin receptor | (RefSeq) MPL, C-MPL, CD110, MPLV, THCYT2, THPOR, TPOR; MPL proto-on	http://www.genome.jp/dbget-bin/www_bget?hsa:4352
ATP1B2	13.1649	13.667	8.49716	5.02074	0	4.03015	1.94264	0.00193194	0.224867	ATP1B2	482	sodium potassium-transporting atpase subunit beta-2	GO:0006883//cellular sodium ion homeostasis; GO:0007155//cell adhesion; GO:0010248//establishment or maintenance of transmembrane electrochemical gradient; GO:0030007//cellular potassium ion homeostasis; GO:0032781//positive regulation of ATPase activity; GO:0050821//protein stabilization; GO:0050900//leukocyte migration; GO:0086009//membrane repolarization; GO:0086064//cell communication by elec…	GO:0005737//cytoplasm; GO:0005890//sodium:potassium-exchanging ATPase complex; GO:0016324//apical plasma membrane	GO:0001671//ATPase activator activity; GO:0005391//sodium:potassium-exchanging ATPase activity; GO:0051117//ATPase binding	K01540 sodium/potassium-transporting ATPase subunit beta | (RefSeq) ATP1B2, AMOG; ATPase Na+/K+ tran	http://www.genome.jp/dbget-bin/www_bget?hsa:482
PPP4R4	11.3753	2.2186	8.39839	2.00702	0	0.00138215	3.24623	0.00196909	0.22753	PPP4R4	57718	serine threonine-protein phosphatase 4 regulatory subunit 4 isoform x2	GO:0032515//negative regulation of phosphoprotein phosphatase activity; GO:0080163//regulation of protein serine/threonine phosphatase activity	GO:0005737//cytoplasm; GO:0008287//protein serine/threonine phosphatase complex	GO:0005515//protein binding; GO:0019888//protein phosphatase regulator activity	K15426 serine/threonine-protein phosphatase 4 regulatory subunit 4 | (RefSeq) PPP4R4, CFAP14, KIAA16	http://www.genome.jp/dbget-bin/www_bget?hsa:57718
LEFTY1	9.40247	10.4965	5.335	1.007	1.89765	2.0162	2.27222	0.00223834	0.247865	LEFTY1	10637	left-right determination factor 1	GO:0000122//negative regulation of transcription from RNA polymerase II promoter; GO:0002576//platelet degranulation; GO:0003007//heart morphogenesis; GO:0007179//transforming growth factor beta receptor signaling pathway; GO:0007368//determination of left/right symmetry; GO:0010862//positive regulation of pathway-restricted SMAD protein phosphorylation; GO:0016049//cell growth; GO:0042981//regul…	GO:0005615//extracellular space; GO:0031012//extracellular matrix; GO:0031093//platelet alpha granule lumen	GO:0005125//cytokine activity; GO:0005160//transforming growth factor beta receptor binding; GO:0008083//growth factor activity	K04668 left-right determination factor | (RefSeq) LEFTY1, LEFTB, LEFTYB; left-right determination fa	http://www.genome.jp/dbget-bin/www_bget?hsa:10637
PDLIM4	11.2627	9.5271	11.5612	2.01294	3.80928	3.02594	1.82404	0.00236305	0.251253	PDLIM4	8572	pdz and lim domain protein 4 isoform x2	-	-	GO:0005515//protein binding; GO:0008270//zinc ion binding	K23353 PDZ and LIM domain protein 1/2/3/4 | (RefSeq) PDLIM4, RIL; PDZ and LIM domain 4	http://www.genome.jp/dbget-bin/www_bget?hsa:8572
ARL14	5.55112e-17	5.55112e-17	5.55112e-17	4.02092	5.73054	2.02455	-5.02063	0.00244034	0.251253	ARL14	80117	adp-ribosylation factor-like protein 14	GO:0007264//small GTPase mediated signal transduction	GO:0031410//cytoplasmic vesicle	GO:0005515//protein binding; GO:0005525//GTP binding	K17200 ADP-ribosylation factor-like protein 14 | (RefSeq) ARL14, ARF7; ADP ribosylation factor like	http://www.genome.jp/dbget-bin/www_bget?hsa:80117
IZUMO4	27.369	14.9094	21.0543	8.04299	9.49791	8.07056	1.29391	0.00252118	0.251253	IZUMO4	113177	izumo sperm-egg fusion protein 4 isoform x1	-	GO:0005576//extracellular region; GO:0005634//nucleus; GO:0016021//integral component of membrane	-	no KO assigned | (RefSeq) IZUMO4, C19orf36, IMAGE:4215339; IZUMO family member 4	http://www.genome.jp/dbget-bin/www_bget?hsa:113177
PROM1	0	4.16147	2.10717	5.03777	16.26	10.0873	-2.28507	0.00256263	0.251253	PROM1	8842	prominin-1 isoform x1	GO:0010842//retina layer formation; GO:0045494//photoreceptor cell maintenance; GO:0060219//camera-type eye photoreceptor cell differentiation; GO:0072112//glomerular visceral epithelial cell differentiation; GO:0072139//glomerular parietal epithelial cell differentiation; GO:2000768//positive regulation of nephron tubule epithelial cell differentiation	GO:0005615//extracellular space; GO:0005783//endoplasmic reticulum; GO:0005793//endoplasmic reticulum-Golgi intermediate compartment; GO:0005887//integral component of plasma membrane; GO:0009986//cell surface; GO:0016324//apical plasma membrane; GO:0031528//microvillus membrane; GO:0042622//photoreceptor outer segment membrane; GO:0070062//extracellular exosome	GO:0042805//actinin binding; GO:0045296//cadherin binding	K06532 prominin 1 | (RefSeq) PROM1, AC133, CD133, CORD12, MCDR2, MSTP061, PROML1, RP41, STGD4; promi	http://www.genome.jp/dbget-bin/www_bget?hsa:8842
NR1H4	0	2.08396	1.05588	12.0497	5.64459	4.04618	-2.68915	0.0026574	0.251253	NR1H4	9971	bile acid receptor isoform x3	GO:0000122//negative regulation of transcription from RNA polymerase II promoter; GO:0001080//nitrogen catabolite activation of transcription from RNA polymerase II promoter; GO:0006109//regulation of carbohydrate metabolic process; GO:0006367//transcription initiation from RNA polymerase II promoter; GO:0006954//inflammatory response; GO:0007219//Notch signaling pathway; GO:0010988//regulation o…	GO:0005654//nucleoplasm; GO:0005719//nuclear euchromatin	GO:0000980//RNA polymerase II distal enhancer sequence-specific DNA binding; GO:0001077//transcriptional activator activity, RNA polymerase II core promoter proximal region sequence-specific binding; GO:0001190//transcriptional activator activity, RNA polymerase II transcription factor binding; GO:0003705//transcription factor activity, RNA polymerase II distal enhancer sequence-specific binding;…	K08537 farnesoid X receptor | (RefSeq) NR1H4, BAR, FXR, HRR-1, HRR1, PFIC5, RIP14; nuclear receptor	http://www.genome.jp/dbget-bin/www_bget?hsa:9971
FRMD3	61.372	36.0428	36.9914	21.1117	28.5798	17.1634	1.00166	0.0027359	0.253643	FRMD3	257019	ferm domain-containing protein 3 isoform x3	-	GO:0005737//cytoplasm; GO:0005856//cytoskeleton; GO:0016021//integral component of membrane; GO:0019898//extrinsic component of membrane	GO:0008092//cytoskeletal protein binding	no KO assigned | (RefSeq) FRMD3, 4.1O, EPB41L4O, EPB41LO, P410; FERM domain containing 3	http://www.genome.jp/dbget-bin/www_bget?hsa:257019
BOLA2B	4.88061	2.69785	146.19	4.03065	8.52552	13.0918	2.58549	0.00282603	0.256045	BOLA2B	654483	homolog 2 ( coli)	GO:0006281//DNA repair; GO:0006310//DNA recombination; GO:0016310//phosphorylation; GO:0090305//nucleic acid phosphodiester bond hydrolysis	GO:0033557//Slx1-Slx4 complex; GO:0070062//extracellular exosome	GO:0008821//crossover junction endodeoxyribonuclease activity; GO:0016301//kinase activity; GO:0017108//5'-flap endonuclease activity; GO:0046872//metal ion binding	no KO assigned | (RefSeq) BOLA2B, BOLA2; bolA family member 2B	http://www.genome.jp/dbget-bin/www_bget?hsa:654483
DAND5	22.5489	15.936	24.1324	13.054	2.73264	8.06799	1.3826	0.00299369	0.262294	DAND5	199699	dan domain family member 5	GO:0003140//determination of left/right asymmetry in lateral mesoderm; GO:0003281//ventricular septum development; GO:0003283//atrial septum development; GO:0030512//negative regulation of transforming growth factor beta receptor signaling pathway; GO:0030514//negative regulation of BMP signaling pathway; GO:0038101//sequestering of nodal from receptor via nodal binding; GO:0061371//determination…	GO:0005576//extracellular region	GO:0016015//morphogen activity	no KO assigned | (RefSeq) DAND5, CER2, CERL2, CKTSF1B3, COCO, CRL2, DANTE, GREM3, SP1; DAN domain BM	http://www.genome.jp/dbget-bin/www_bget?hsa:199699
ERICH3	1.91218	0.00880997	0.00845209	9.03875	3.73642	5.04661	-2.93306	0.00333495	0.281371	ERICH3	127254	---	-	-	-	no KO assigned | (RefSeq) ERICH3, C1orf173; glutamate rich 3	http://www.genome.jp/dbget-bin/www_bget?hsa:127254
CNBD2	8.47825	6.35057	6.33612	13.0772	18.0185	21.1645	-1.28625	0.00370729	0.300084	CNBD2	140894	cyclic nucleotide-binding domain-containing protein 2 isoform x2	GO:0007283//spermatogenesis	GO:0005829//cytosol	GO:0030552//cAMP binding	no KO assigned | (RefSeq) CNBD2, C20orf152, CNMPD1; cyclic nucleotide binding domain containing 2	http://www.genome.jp/dbget-bin/www_bget?hsa:140894
CCR9	5.55112e-17	5.55112e-17	5.55112e-17	2.01431	3.79136	5.03712	-4.9048	0.00384391	0.305319	CCR9	10803	c-c chemokine receptor type 9 isoform x1	GO:0006935//chemotaxis; GO:0006955//immune response; GO:0006968//cellular defense response; GO:0007186//G-protein coupled receptor signaling pathway; GO:0007204//positive regulation of cytosolic calcium ion concentration; GO:0070098//chemokine-mediated signaling pathway	GO:0005887//integral component of plasma membrane; GO:0009986//cell surface	GO:0016493//C-C chemokine receptor activity	K04184 C-C chemokine receptor type 9 | (RefSeq) CCR9, CC-CKR-9, CDw199, GPR-9-6, GPR28; C-C motif ch	http://www.genome.jp/dbget-bin/www_bget?hsa:10803
DNAH10	14.1323	8.51849	12.6125	2.01431	3.79136	5.03712	1.66824	0.00384855	0.305319	DNAH10	196385	dynein heavy chain axonemal	GO:0007018//microtubule-based movement	GO:0005737//cytoplasm; GO:0005874//microtubule; GO:0005929//cilium; GO:0016021//integral component of membrane; GO:0030286//dynein complex	GO:0003777//microtubule motor activity; GO:0005524//ATP binding; GO:0016887//ATPase activity	K10408 dynein heavy chain, axonemal | (RefSeq) DNAH10; dynein axonemal heavy chain 10	http://www.genome.jp/dbget-bin/www_bget?hsa:196385
MAP7D2	15.0459	17.821	7.49773	18.119	39.0345	36.2882	-1.20188	0.00405865	0.314171	MAP7D2	256714	map7 domain-containing protein 2 isoform 4	GO:0000226//microtubule cytoskeleton organization	GO:0015630//microtubule cytoskeleton	GO:0005198//structural molecule activity	no KO assigned | (RefSeq) MAP7D2; MAP7 domain containing 2	http://www.genome.jp/dbget-bin/www_bget?hsa:256714
XAGE2	7.33699	33.193	0.157043	5.10175	4.897	208.297	-2.40405	0.00412246	0.316625	XAGE2	9502	x antigen family member 2	-	-	GO:0005515//protein binding	no KO assigned | (RefSeq) XAGE2, CT12.2, GAGED3, XAGE-2, XAGE2B; X antigen family member 2	http://www.genome.jp/dbget-bin/www_bget?hsa:9502
COX7B2	3.75792	4.20105	2.13693	10.0562	18.17	7.07714	-1.76711	0.00415841	0.317222	COX7B2	170712	cytochrome c oxidase subunit mitochondrial	GO:1902600//hydrogen ion transmembrane transport	GO:0005746//mitochondrial respiratory chain; GO:0016021//integral component of membrane; GO:0045277//respiratory chain complex IV	GO:0004129//cytochrome-c oxidase activity	K02271 cytochrome c oxidase subunit 7b | (RefSeq) COX7B2; cytochrome c oxidase subunit 7B2	http://www.genome.jp/dbget-bin/www_bget?hsa:170712
HIST2H4B	14.5321	14.1172	79.9823	12.0544	5.60778	9.0764	2.01734	0.00428124	0.322022	HIST2H4B	554313	histone -like	GO:0000183//chromatin silencing at rDNA; GO:0006303//double-strand break repair via nonhomologous end joining; GO:0006335//DNA replication-dependent nucleosome assembly; GO:0006352//DNA-templated transcription, initiation; GO:0016233//telomere capping; GO:0031047//gene silencing by RNA; GO:0034080//CENP-A containing nucleosome assembly; GO:0044267//cellular protein metabolic process; GO:0045653//…	GO:0000784//nuclear chromosome, telomeric region; GO:0000786//nucleosome; GO:0005654//nucleoplasm; GO:0016020//membrane; GO:0043234//protein complex; GO:0070062//extracellular exosome	GO:0003677//DNA binding; GO:0019904//protein domain specific binding; GO:0042393//histone binding; GO:0044822//poly(A) RNA binding; GO:0046982//protein heterodimerization activity	K11254 histone H4 | (RefSeq) H4C15, H4-16, H4/o, H4C1, H4C11, H4C12, H4C13, H4C14, H4C2, H4C3, H4C4,	http://www.genome.jp/dbget-bin/www_bget?hsa:554313
CHADL	8.45641	7.39602	7.3797	0.00209394	1.89765	3.02012	2.15425	0.00432488	0.322631	CHADL	150356	chondroadherin-like protein isoform x1	GO:0032331//negative regulation of chondrocyte differentiation; GO:1904027//negative regulation of collagen fibril organization	GO:0005578//proteinaceous extracellular matrix	GO:0005518//collagen binding; GO:0098633//collagen fibril binding	no KO assigned | (RefSeq) CHADL, SLRR4B; chondroadherin like	http://www.genome.jp/dbget-bin/www_bget?hsa:150356
AS3MT	5.55112e-17	5.55112e-17	5.55112e-17	3.01737	1.85187	6.04101	-4.91194	0.00451548	0.334502	AS3MT	57412	arsenite methyltransferase	GO:0009404//toxin metabolic process; GO:0018872//arsonoacetate metabolic process; GO:0032259//methylation	GO:0005739//mitochondrion; GO:0005829//cytosol	GO:0030791//arsenite methyltransferase activity; GO:0030792//methylarsonite methyltransferase activity	K07755 arsenite methyltransferase [EC:2.1.1.137] | (RefSeq) AS3MT, CYT19; arsenite methyltransferase	http://www.genome.jp/dbget-bin/www_bget?hsa:57412
ENKUR	25.4465	23.1515	13.8333	14.0553	4.66844	4.04724	1.44032	0.00466336	0.338008	ENKUR	219670	enkurin isoform x1	-	GO:0001669//acrosomal vesicle; GO:0097228//sperm principal piece	GO:0005516//calmodulin binding; GO:0017124//SH3 domain binding	no KO assigned | (RefSeq) ENKUR, C10orf63, CFAP106; enkurin, TRPC channel interacting protein	http://www.genome.jp/dbget-bin/www_bget?hsa:219670
GCKR	1.91218	0.00880997	0.00845209	2.02132	15.3789	5.0525	-3.26333	0.00491497	0.347113	GCKR	2646	glucokinase regulatory protein	GO:0000060//protein import into nucleus, translocation; GO:0001678//cellular glucose homeostasis; GO:0009750//response to fructose; GO:0010827//regulation of glucose transport; GO:0033132//negative regulation of glucokinase activity; GO:0033133//positive regulation of glucokinase activity; GO:0046415//urate metabolic process; GO:0070328//triglyceride homeostasis	GO:0005654//nucleoplasm; GO:0005739//mitochondrion; GO:0005829//cytosol	GO:0004857//enzyme inhibitor activity; GO:0016301//kinase activity; GO:0019899//enzyme binding; GO:0019904//protein domain specific binding; GO:0030246//carbohydrate binding; GO:0070095//fructose-6-phosphate binding	no KO assigned | (RefSeq) GCKR, FGQTL5, GKRP; glucokinase regulator	http://www.genome.jp/dbget-bin/www_bget?hsa:2646
TMEM88	4.59799	9.45183	9.43323	1.007	1.89765	2.0162	2.16616	0.00494758	0.347113	TMEM88	92162	transmembrane protein 88	GO:0007275//multicellular organismal development; GO:0050821//protein stabilization; GO:0072659//protein localization to plasma membrane; GO:0090090//negative regulation of canonical Wnt signaling pathway	GO:0005829//cytosol; GO:0005886//plasma membrane; GO:0016021//integral component of membrane	GO:0030165//PDZ domain binding	no KO assigned | (RefSeq) TMEM88; transmembrane protein 88	http://www.genome.jp/dbget-bin/www_bget?hsa:92162
ARL17B	23.319	39.7951	21.1928	25.2229	229.789	47.5216	-1.82478	0.00495125	0.347113	ARL17B	100506084	adp-ribosylation factor-like protein 17 isoform x1	GO:0007264//small GTPase mediated signal transduction; GO:0015031//protein transport; GO:0016192//vesicle-mediated transport	GO:0005794//Golgi apparatus	GO:0005525//GTP binding	no KO assigned | (RefSeq) ARL17B, ARL17, ARL17A; ADP ribosylation factor like GTPase 17B	http://www.genome.jp/dbget-bin/www_bget?hsa:100506084
C10orf105	16.1669	8.45734	2.23582	2.00899	0	2.01476	2.64174	0.00501945	0.348266	C10orf105	414152	uncharacterized protein c10orf105 homolog	-	GO:0016021//integral component of membrane	-	no KO assigned | (RefSeq) C10orf105; chromosome 10 open reading frame 105	http://www.genome.jp/dbget-bin/www_bget?hsa:414152
CLEC18A	2.8013	2.13549	4.18388	11.0583	18.18	5.06493	-1.86878	0.00503927	0.348266	CLEC18A	348174	c-type lectin domain family 18 member c isoform x1	-	GO:0005615//extracellular space; GO:0005768//endosome; GO:0005794//Golgi apparatus; GO:0016529//sarcoplasmic reticulum	GO:0005515//protein binding; GO:0030247//polysaccharide binding	K22682 c-type lectin domain family 18 | (RefSeq) CLEC18A, MRCL, MRCL1, MRLP2; C-type lectin domain f	http://www.genome.jp/dbget-bin/www_bget?hsa:348174
SLA2	3.8189	1.07336	0.0209958	8.04061	7.57868	7.06216	-2.09511	0.00508784	0.349701	SLA2	84174	src-like-adapter 2 isoform x2	GO:0000122//negative regulation of transcription from RNA polymerase II promoter; GO:0009967//positive regulation of signal transduction; GO:0019724//B cell mediated immunity; GO:0030522//intracellular receptor signaling pathway; GO:0042110//T cell activation; GO:0050849//negative regulation of calcium-mediated signaling; GO:0050851//antigen receptor-mediated signaling pathway; GO:0050869//negati…	GO:0005770//late endosome; GO:0005886//plasma membrane; GO:0010008//endosome membrane	GO:0005070//SH3/SH2 adaptor activity; GO:0047485//protein N-terminus binding	K23698 | (RefSeq) SLA2, C20orf156, MARS, SLAP-2, SLAP2; Src like adaptor 2	http://www.genome.jp/dbget-bin/www_bget?hsa:84174
NOX5	12.1388	12.6878	16.7698	4.024	5.69364	6.04844	1.37661	0.00524086	0.354807	NOX5	79400	nadph oxidase 5 isoform 3	GO:0000302//response to reactive oxygen species; GO:0000910//cytokinesis; GO:0001525//angiogenesis; GO:0001935//endothelial cell proliferation; GO:0006915//apoptotic process; GO:0010155//regulation of proton transport; GO:0042554//superoxide anion generation; GO:0043012//regulation of fusion of sperm to egg plasma membrane; GO:0050663//cytokine secretion; GO:0055114//oxidation-reduction process; …	GO:0005789//endoplasmic reticulum membrane; GO:0016021//integral component of membrane	GO:0005509//calcium ion binding; GO:0005515//protein binding; GO:0015252//hydrogen ion channel activity; GO:0016175//superoxide-generating NADPH oxidase activity; GO:0020037//heme binding; GO:0050660//flavin adenine dinucleotide binding; GO:0050661//NADP binding	K21424 NADPH oxidase 5 [EC:1.6.3.-] | (RefSeq) NOX5; NADPH oxidase 5	http://www.genome.jp/dbget-bin/www_bget?hsa:79400
TGM3	5.55112e-17	5.55112e-17	5.55112e-17	7.02724	1.85188	2.02348	-4.91191	0.00598324	0.37711	TGM3	7053	protein-glutamine gamma-glutamyltransferase e	GO:0018149//peptide cross-linking; GO:0031069//hair follicle morphogenesis; GO:0031424//keratinization; GO:0043163//cell envelope organization; GO:0051262//protein tetramerization	GO:0005737//cytoplasm; GO:0031234//extrinsic component of cytoplasmic side of plasma membrane; GO:0070062//extracellular exosome	GO:0003810//protein-glutamine gamma-glutamyltransferase activity; GO:0005509//calcium ion binding	K05620 transglutaminase 3 [EC:2.3.2.13] | (RefSeq) TGM3, TGE, UHS2; transglutaminase 3	http://www.genome.jp/dbget-bin/www_bget?hsa:7053
ZFHX2	5.55112e-17	5.55112e-17	5.55112e-17	4.01925	1.85881	4.0316	-4.77757	0.00630628	0.388262	ZFHX2	85446	zinc finger homeobox protein 2 isoform x1	GO:0006355//regulation of transcription, DNA-templated; GO:0030534//adult behavior	GO:0005634//nucleus	GO:0008270//zinc ion binding; GO:0043565//sequence-specific DNA binding	K09379 zinc finger homeobox protein 2 | (RefSeq) ZFHX2, MARSIS, ZFH-5, ZFH5, ZNF409; zinc finger hom	http://www.genome.jp/dbget-bin/www_bget?hsa:85446
ASPDH	19.7327	14.8471	19.9573	10.0467	6.59924	7.06343	1.19084	0.00648542	0.391118	ASPDH	554235	l-aspartate dehydrogenase isoform x1	GO:0006742//NADP catabolic process; GO:0009435//NAD biosynthetic process; GO:0055114//oxidation-reduction process	-	GO:0033735//aspartate dehydrogenase activity; GO:0050661//NADP binding	K06989 aspartate dehydrogenase [EC:1.4.1.21] | (RefSeq) ASPDH; aspartate dehydrogenase domain contai	http://www.genome.jp/dbget-bin/www_bget?hsa:554235
C5orf67	5.55112e-17	5.55112e-17	5.55112e-17	1.01061	6.71705	3.02851	-4.89208	0.00656765	0.391327	C5orf67	-	---	-	-	-	-	-
ZNF280A	16.8469	24.1031	12.7437	2.02025	11.4942	7.05955	1.36616	0.00659768	0.391327	ZNF280A	129025	zinc finger protein 280a	GO:0000122//negative regulation of transcription from RNA polymerase II promoter; GO:0007411//axon guidance	GO:0005634//nucleus	GO:0001227//transcriptional repressor activity, RNA polymerase II transcription regulatory region sequence-specific binding; GO:0003677//DNA binding; GO:0046872//metal ion binding	no KO assigned | (RefSeq) ZNF280A, 3'OY11.1, SUHW1, ZNF280, ZNF636; zinc finger protein 280A	http://www.genome.jp/dbget-bin/www_bget?hsa:129025
FAM217A	7.61678	0.051765	4.20963	5.55112e-17	5.55112e-17	5.55112e-17	5.03076	0.00660147	0.391327	FAM217A	222826	---	-	-	-	no KO assigned | (RefSeq) FAM217A, C6orf146; family with sequence similarity 217 member A	http://www.genome.jp/dbget-bin/www_bget?hsa:222826
MYO18B	0	6.27087	6.25972	5.55112e-17	5.55112e-17	5.55112e-17	5.09879	0.00660147	0.391327	MYO18B	84700	unconventional myosin-xviiib isoform x1	GO:0001570//vasculogenesis; GO:0001701//in utero embryonic development; GO:0048739//cardiac muscle fiber development	GO:0005654//nucleoplasm; GO:0005813//centrosome; GO:0016461//unconventional myosin complex; GO:0030018//Z disc; GO:0031941//filamentous actin	GO:0003774//motor activity; GO:0003779//actin binding; GO:0005524//ATP binding	K10362 myosin XVIII | (RefSeq) MYO18B, KFS4; myosin XVIIIB	http://www.genome.jp/dbget-bin/www_bget?hsa:84700
NMNAT3	7.45967	8.44965	10.4848	4.01649	2.85343	0.00478711	1.87897	0.00705066	0.401535	NMNAT3	349565	nicotinamide nicotinic acid mononucleotide adenylyltransferase 3 isoform x3	GO:0009611//response to wounding; GO:0034628//'de novo' NAD biosynthetic process from aspartate	GO:0005739//mitochondrion; GO:0005829//cytosol	GO:0000309//nicotinamide-nucleotide adenylyltransferase activity; GO:0004515//nicotinate-nucleotide adenylyltransferase activity; GO:0005524//ATP binding	K06210 nicotinamide mononucleotide adenylyltransferase [EC:2.7.7.1 2.7.7.18] | (RefSeq) NMNAT3, FKSG	http://www.genome.jp/dbget-bin/www_bget?hsa:349565
GRIN3A	8.54974	2.17659	4.23326	12.0693	9.34631	24.1671	-1.57892	0.0071355	0.403485	GRIN3A	116443	glutamate receptor nmda 3a	GO:0016358//dendrite development; GO:0035235//ionotropic glutamate receptor signaling pathway; GO:0045471//response to ethanol; GO:0060134//prepulse inhibition; GO:0070588//calcium ion transmembrane transport	GO:0014069//postsynaptic density; GO:0017146//NMDA selective glutamate receptor complex; GO:0030054//cell junction; GO:0043005//neuron projection; GO:0043025//neuronal cell body; GO:0045211//postsynaptic membrane	GO:0004972//NMDA glutamate receptor activity; GO:0005234//extracellular-glutamate-gated ion channel activity; GO:0005262//calcium channel activity; GO:0016594//glycine binding; GO:0042802//identical protein binding; GO:0051721//protein phosphatase 2A binding	K05213 glutamate receptor ionotropic, NMDA 3A | (RefSeq) GRIN3A, GluN3A, NMDAR-L, NMDAR3A, NR3A; glu	http://www.genome.jp/dbget-bin/www_bget?hsa:116443
MYO15A	15.0459	12.6797	12.6516	5.02685	5.69364	5.04407	1.33623	0.00798356	0.432907	MYO15A	51168	unconventional myosin-xv	GO:0007605//sensory perception of sound; GO:0007626//locomotory behavior; GO:0042472//inner ear morphogenesis	GO:0005737//cytoplasm; GO:0016459//myosin complex; GO:0032420//stereocilium; GO:0070062//extracellular exosome	GO:0003774//motor activity; GO:0003779//actin binding; GO:0005516//calmodulin binding; GO:0005524//ATP binding	K10361 myosin XV | (RefSeq) MYO15A, DFNB3, MYO15; myosin XVA	http://www.genome.jp/dbget-bin/www_bget?hsa:51168
MYOM3	11.3279	5.35634	9.4582	4.01649	1.88108	1.01361	1.86581	0.00798869	0.432907	MYOM3	127294	myomesin-3	-	GO:0031430//M band	GO:0042803//protein homodimerization activity	no KO assigned | (RefSeq) MYOM3; myomesin 3	http://www.genome.jp/dbget-bin/www_bget?hsa:127294
GPR83	4.69335	2.16362	6.26898	7.05011	21.0444	12.1078	-1.58497	0.00817457	0.435959	GPR83	10888	probable g-protein coupled receptor 83	GO:0007166//cell surface receptor signaling pathway; GO:0007218//neuropeptide signaling pathway; GO:0051384//response to glucocorticoid	GO:0005887//integral component of plasma membrane	GO:0004983//neuropeptide Y receptor activity	K04210 G protein-coupled receptor 83 | (RefSeq) GPR83, GIR, GPR72; G protein-coupled receptor 83	http://www.genome.jp/dbget-bin/www_bget?hsa:10888
MGAM	5.55112e-17	5.55112e-17	5.55112e-17	2.01363	1.85881	6.03937	-4.77888	0.00834186	0.437778	MGAM	8972	maltase- intestinal isoform x1	GO:0000023//maltose metabolic process; GO:0005983//starch catabolic process; GO:0044245//polysaccharide digestion	GO:0016021//integral component of membrane; GO:0016324//apical plasma membrane; GO:0070062//extracellular exosome	GO:0004339//glucan 1,4-alpha-glucosidase activity; GO:0004558//alpha-1,4-glucosidase activity; GO:0016160//amylase activity; GO:0030246//carbohydrate binding; GO:0032450//maltose alpha-glucosidase activity	K12047 maltase-glucoamylase [EC:3.2.1.20 3.2.1.3] | (RefSeq) MGAM, MG, MGA; maltase-glucoamylase	http://www.genome.jp/dbget-bin/www_bget?hsa:8972
LMNTD1	13.1236	12.6718	13.6721	4.02172	8.64978	0.00877802	1.603	0.00849595	0.443328	LMNTD1	160492	lamin tail domain-containing protein 1 isoform x1	GO:0008283//cell proliferation	GO:0005635//nuclear envelope; GO:0005737//cytoplasm; GO:0005882//intermediate filament	GO:0005198//structural molecule activity	no KO assigned | (RefSeq) LMNTD1, IFLTD1, LMNARS1, PAS1C1; lamin tail domain containing 1	http://www.genome.jp/dbget-bin/www_bget?hsa:160492
PLPPR4	0	2.07309	0.00845634	18.0618	0	3.03954	-3.14411	0.00886146	0.447352	PLPPR4	9890	lipid phosphate phosphatase-related protein type 4	GO:0006644//phospholipid metabolic process; GO:0007165//signal transduction; GO:0007409//axonogenesis; GO:0046839//phospholipid dephosphorylation; GO:0048839//inner ear development	GO:0005887//integral component of plasma membrane; GO:0009897//external side of plasma membrane	GO:0005515//protein binding; GO:0008195//phosphatidate phosphatase activity; GO:0042577//lipid phosphatase activity	K19582 lipid phosphate phosphatase-related protein type 3/4 | (RefSeq) PLPPR4, LPPR4, LPR4, PHP1, PR	http://www.genome.jp/dbget-bin/www_bget?hsa:9890
CBWD3	70.2689	100.714	48.8118	98.591	77.6178	349.558	-1.25891	0.00896786	0.447352	CBWD3	445571	cobw domain containing 1	-	-	GO:0005524//ATP binding	no KO assigned | (RefSeq) CBWD3, bA561O23.1; COBW domain containing 3	http://www.genome.jp/dbget-bin/www_bget?hsa:445571
C10orf90	26.4458	17.9774	14.8457	13.055	3.68911	8.0693	1.24601	0.00906969	0.449312	C10orf90	118611	centrosomal protein c10orf90 isoform x5	-	GO:0005737//cytoplasm; GO:0005813//centrosome; GO:0015629//actin cytoskeleton	-	K16773 fragile-site associated tumor suppressor | (RefSeq) C10orf90, FATS, bA422P15.2; chromosome 10	http://www.genome.jp/dbget-bin/www_bget?hsa:118611
NSUN7	0.866854	10.3494	0.0456883	5.55112e-17	5.55112e-17	5.55112e-17	4.96794	0.00924711	0.449312	NSUN7	79730	low quality protein: methyltransferase nsun7	GO:0032259//methylation	-	GO:0003723//RNA binding; GO:0008168//methyltransferase activity	no KO assigned | (RefSeq) NSUN7; NOP2/Sun RNA methyltransferase family member 7	http://www.genome.jp/dbget-bin/www_bget?hsa:79730
LMO7DN	11.5136	0.051716	0.0496136	5.55112e-17	5.55112e-17	5.55112e-17	4.99692	0.00924711	0.449312	LMO7DN	-	---	-	-	-	-	-
PCDHB5	9.25818	14.7383	16.7615	31.1527	34.272	17.1796	-1.01461	0.0102034	0.460478	PCDHB5	26167	protocadherin beta-5	GO:0007156//homophilic cell adhesion via plasma membrane adhesion molecules; GO:0007268//synaptic transmission; GO:0007416//synapse assembly; GO:0016339//calcium-dependent cell-cell adhesion via plasma membrane cell adhesion molecules	GO:0005886//plasma membrane; GO:0016021//integral component of membrane	GO:0005509//calcium ion binding	K16494 protocadherin beta | (RefSeq) PCDHB5, PCDH-BETA5; protocadherin beta 5	http://www.genome.jp/dbget-bin/www_bget?hsa:26167
CFAP221	0	2.10309	3.12264	12.0507	3.70205	7.06218	-2.08094	0.0102226	0.460478	CFAP221	200373	cilia- and flagella-associated protein 221 isoform x1	GO:0003341//cilium movement; GO:0060271//cilium morphogenesis	GO:0005737//cytoplasm; GO:0005930//axoneme	GO:0005516//calmodulin binding	no KO assigned | (RefSeq) CFAP221, FAP221, PCDP1; cilia and flagella associated protein 221	http://www.genome.jp/dbget-bin/www_bget?hsa:200373
NTNG2	1.83751	4.19179	3.15844	5.55112e-17	5.55112e-17	5.55112e-17	4.6706	0.0104969	0.461452	NTNG2	84628	netrin-g2 isoform x1	GO:0007409//axonogenesis	GO:0030424//axon; GO:0046658//anchored component of plasma membrane	GO:0005515//protein binding	K16359 netrin-G2 | (RefSeq) NTNG2, LHLL9381, Lmnt2, NTNG1, bA479K20.1; netrin G2	http://www.genome.jp/dbget-bin/www_bget?hsa:84628
KANK4	0	1.05829	2.0805	8.03541	4.71339	4.04059	-2.32461	0.0105627	0.461452	KANK4	163782	kn motif and ankyrin repeat domain-containing protein 4	-	GO:0005737//cytoplasm	-	K22808 KN motif and ankyrin repeat domain-containing protein | (RefSeq) KANK4, ANKRD38, dJ1078M7.1;	http://www.genome.jp/dbget-bin/www_bget?hsa:163782
RORB	8.33991	13.6673	13.6398	0.00495293	5.73054	6.04257	1.56394	0.0106446	0.461452	RORB	6096	nuclear receptor ror-beta	GO:0006367//transcription initiation from RNA polymerase II promoter; GO:0007186//G-protein coupled receptor signaling pathway; GO:0007420//brain development; GO:0007601//visual perception; GO:0030522//intracellular receptor signaling pathway; GO:0035881//amacrine cell differentiation; GO:0042752//regulation of circadian rhythm; GO:0043401//steroid hormone mediated signaling pathway; GO:0045668//…	GO:0005654//nucleoplasm	GO:0003707//steroid hormone receptor activity; GO:0004879//RNA polymerase II transcription factor activity, ligand-activated sequence-specific DNA binding; GO:0008134//transcription factor binding; GO:0008270//zinc ion binding; GO:0008502//melatonin receptor activity; GO:0043565//sequence-specific DNA binding	K08533 RAR-related orphan receptor beta | (RefSeq) RORB, EIG15, NR1F2, ROR-BETA, RZR-BETA, RZRB, bA1	http://www.genome.jp/dbget-bin/www_bget?hsa:6096
CYP4F12	23.5043	20.0696	20.0255	6.04053	10.4276	14.1034	1.04802	0.0108742	0.464608	CYP4F12	66002	cytochrome p450 4f12	GO:0000038//very long-chain fatty acid metabolic process; GO:0003091//renal water homeostasis; GO:0003095//pressure natriuresis; GO:0017144//drug metabolic process; GO:0019373//epoxygenase P450 pathway; GO:0036101//leukotriene B4 catabolic process; GO:0042360//vitamin E metabolic process; GO:0055078//sodium ion homeostasis; GO:0055114//oxidation-reduction process	GO:0005789//endoplasmic reticulum membrane; GO:0016021//integral component of membrane; GO:0016324//apical plasma membrane; GO:0031090//organelle membrane	GO:0005506//iron ion binding; GO:0008392//arachidonic acid epoxygenase activity; GO:0018685//alkane 1-monooxygenase activity; GO:0019825//oxygen binding; GO:0020037//heme binding; GO:0050051//leukotriene-B4 20-monooxygenase activity; GO:0070330//aromatase activity	K17730 cytochrome P450 family 4 subfamily F polypeptide 12 [EC:1.14.14.1] | (RefSeq) CYP4F12, CYPIVF	http://www.genome.jp/dbget-bin/www_bget?hsa:66002
CT45A3	1.88713	2.09385	0.0168379	8.03721	6.6404	4.04288	-2.11391	0.010892	0.464608	CT45A3	441519	cancer testis antigen family 45 member a5	-	-	GO:0005515//protein binding	no KO assigned | (RefSeq) CT45A3, CT45-3, CT45-4, CT45.3, CT45.4, CT45A4; cancer/testis antigen fami	http://www.genome.jp/dbget-bin/www_bget?hsa:441519
PRH1-TAS2R14	23.4358	36.5901	10.7765	8.046	10.436	11.0892	1.25008	0.010945	0.46541	PRH1-TAS2R14	106707243	taste type member 14	GO:0001580//detection of chemical stimulus involved in sensory perception of bitter taste; GO:0007186//G-protein coupled receptor signaling pathway	GO:0005886//plasma membrane; GO:0016021//integral component of membrane	GO:0004930//G-protein coupled receptor activity; GO:0033038//bitter taste receptor activity	no KO assigned | (RefSeq) PRH1-TAS2R14; PRH1-TAS2R14 readthrough	http://www.genome.jp/dbget-bin/www_bget?hsa:106707243
NUTM1	7.49983	6.35858	8.39857	2.01069	1.88915	2.01755	1.84642	0.0111309	0.470737	NUTM1	256646	nut family member 1 isoform x1	-	GO:0005634//nucleus; GO:0005737//cytoplasm	GO:0005515//protein binding	no KO assigned | (RefSeq) NUTM1, C15orf55, FAM22H, NUT; NUT midline carcinoma family member 1	http://www.genome.jp/dbget-bin/www_bget?hsa:256646
GTPBP6	350.38	201.319	19.2354	112.425	12.7327	11.1811	2.04897	0.0111628	0.470737	GTPBP6	8225	gtp-binding protein 6	-	GO:0005737//cytoplasm	GO:0005525//GTP binding; GO:0043022//ribosome binding; GO:0046872//metal ion binding	no KO assigned | (RefSeq) GTPBP6, PGPL; GTP binding protein 6 (putative)	http://www.genome.jp/dbget-bin/www_bget?hsa:8225
CCDC188	5.57864	3.2527	12.4873	0.00167854	1.90671	2.01476	2.33243	0.0112179	0.470737	CCDC188	388849	uncharacterized protein ccdc188 isoform x2	-	GO:0016021//integral component of membrane	-	no KO assigned | (RefSeq) CCDC188; coiled-coil domain containing 188	http://www.genome.jp/dbget-bin/www_bget?hsa:388849
PON1	0.940327	1.04985	0.00845422	5.02523	4.73818	4.03694	-2.56542	0.0117384	0.478804	PON1	5444	serum paraoxonase arylesterase 1	GO:0008203//cholesterol metabolic process; GO:0009636//response to toxic substance; GO:0010875//positive regulation of cholesterol efflux; GO:0016311//dephosphorylation; GO:0019439//aromatic compound catabolic process; GO:0031667//response to nutrient levels; GO:0032411//positive regulation of transporter activity; GO:0034445//negative regulation of plasma lipoprotein particle oxidation; GO:00463…	GO:0034366//spherical high-density lipoprotein particle; GO:0043231//intracellular membrane-bounded organelle; GO:0070062//extracellular exosome; GO:0072562//blood microparticle	GO:0004063//aryldialkylphosphatase activity; GO:0004064//arylesterase activity; GO:0005509//calcium ion binding; GO:0005543//phospholipid binding; GO:0042803//protein homodimerization activity	K01045 arylesterase / paraoxonase [EC:3.1.1.2 3.1.8.1] | (RefSeq) PON1, ESA, MVCD5, PON; paraoxonase	http://www.genome.jp/dbget-bin/www_bget?hsa:5444
IQCA1	6.51432	9.46069	8.41517	4.01649	1.88108	1.01361	1.76395	0.0120913	0.47948	IQCA1	79781	iq and aaa domain-containing protein 1 isoform x3	-	-	GO:0005524//ATP binding	no KO assigned | (RefSeq) IQCA1, 4930465P12Rik, DRC11, IQCA; IQ motif containing with AAA domain 1	http://www.genome.jp/dbget-bin/www_bget?hsa:79781
PNCK	10.9584	28.3492	30.3484	5.03269	2.73263	16.0999	1.53676	0.0122975	0.482995	PNCK	139728	calcium calmodulin-dependent protein kinase type 1b isoform x3	GO:0006468//protein phosphorylation	GO:0005634//nucleus; GO:0005737//cytoplasm	GO:0004683//calmodulin-dependent protein kinase activity; GO:0005516//calmodulin binding; GO:0005524//ATP binding	K08795 pregnancy upregulated non-ubiquitously expressed CaM kinase [EC:2.7.11.17] | (RefSeq) PNCK, B	http://www.genome.jp/dbget-bin/www_bget?hsa:139728
PLD4	7.60364	4.22708	1.11798	0.000422306	0	1.00637	3.28801	0.0125456	0.488345	PLD4	122618	phospholipase d4 isoform x1	GO:0002244//hematopoietic progenitor cell differentiation; GO:0006909//phagocytosis; GO:0016042//lipid catabolic process; GO:0043647//inositol phosphate metabolic process	GO:0005634//nucleus; GO:0005789//endoplasmic reticulum membrane; GO:0016021//integral component of membrane; GO:0032588//trans-Golgi network membrane; GO:0045335//phagocytic vesicle	GO:0004435//phosphatidylinositol phospholipase C activity; GO:0004630//phospholipase D activity; GO:0070290//N-acylphosphatidylethanolamine-specific phospholipase D activity	K16860 phospholipase D3/4 [EC:3.1.4.4] | (RefSeq) PLD4, C14orf175; phospholipase D family member 4	http://www.genome.jp/dbget-bin/www_bget?hsa:122618
ADAM28	1.81216	4.21879	6.25967	1.00388	0	0.000692484	3.21351	0.0127795	0.49137	ADAM28	10863	disintegrin and metalloproteinase domain-containing protein 28 isoform x2	GO:0006508//proteolysis; GO:0007283//spermatogenesis	GO:0005576//extracellular region; GO:0005886//plasma membrane; GO:0016021//integral component of membrane	GO:0004222//metalloendopeptidase activity; GO:0008270//zinc ion binding	K08614 disintegrin and metalloproteinase domain-containing protein 28 [EC:3.4.24.-] | (RefSeq) ADAM2	http://www.genome.jp/dbget-bin/www_bget?hsa:10863
PAX5	0	0.0433873	10.3228	5.55112e-17	5.55112e-17	5.55112e-17	4.84092	0.0131665	0.493904	PAX5	5079	paired box protein pax-5 isoform x9	GO:0000122//negative regulation of transcription from RNA polymerase II promoter; GO:0006959//humoral immune response; GO:0007283//spermatogenesis; GO:0007568//aging; GO:0021670//lateral ventricle development; GO:0021987//cerebral cortex development; GO:0030534//adult behavior; GO:0035914//skeletal muscle cell differentiation; GO:0045944//positive regulation of transcription from RNA polymerase I…	GO:0005634//nucleus; GO:0005667//transcription factor complex	GO:0000978//RNA polymerase II core promoter proximal region sequence-specific DNA binding; GO:0001077//transcriptional activator activity, RNA polymerase II core promoter proximal region sequence-specific binding; GO:0005515//protein binding	K09383 paired box protein 5 | (RefSeq) PAX5, ALL3, BSAP; paired box 5	http://www.genome.jp/dbget-bin/www_bget?hsa:5079
MTTP	5.55112e-17	5.55112e-17	5.55112e-17	0.00414286	7.70613	2.02237	-4.75046	0.0131665	0.493904	MTTP	4547	microsomal triglyceride transfer protein large subunit isoform x2	GO:0006497//protein lipidation; GO:0006641//triglyceride metabolic process; GO:0007623//circadian rhythm; GO:0015914//phospholipid transport; GO:0034197//triglyceride transport; GO:0034377//plasma lipoprotein particle assembly; GO:0042632//cholesterol homeostasis; GO:0042953//lipoprotein transport; GO:0051592//response to calcium ion	GO:0005788//endoplasmic reticulum lumen; GO:0005791//rough endoplasmic reticulum; GO:0005794//Golgi apparatus; GO:0016323//basolateral plasma membrane; GO:0031526//brush border membrane; GO:0031528//microvillus membrane; GO:0043235//receptor complex	GO:0005548//phospholipid transporter activity; GO:0008289//lipid binding; GO:0034185//apolipoprotein binding; GO:0046982//protein heterodimerization activity	K14463 microsomal triglyceride transfer protein large subunit | (RefSeq) MTTP, ABL, MTP; microsomal	http://www.genome.jp/dbget-bin/www_bget?hsa:4547
ADGRG3	7.64443	2.14275	0.0415446	5.55112e-17	5.55112e-17	5.55112e-17	4.76646	0.0131665	0.493904	ADGRG3	222487	probable g-protein coupled receptor 97	GO:0007166//cell surface receptor signaling pathway; GO:0007186//G-protein coupled receptor signaling pathway; GO:0030183//B cell differentiation; GO:0030334//regulation of cell migration; GO:0032792//negative regulation of CREB transcription factor activity; GO:1901223//negative regulation of NIK/NF-kappaB signaling	GO:0005886//plasma membrane; GO:0016021//integral component of membrane	GO:0004930//G-protein coupled receptor activity	K08452 adhesion G-protein coupled receptor G3 | (RefSeq) ADGRG3, GPR97, PB99, PGR26; adhesion G prot	http://www.genome.jp/dbget-bin/www_bget?hsa:222487
PAX2	5.55112e-17	5.55112e-17	5.55112e-17	10.0323	0	0.00680017	-4.78809	0.0131665	0.493904	PAX2	5076	paired box protein pax-2 isoform x2	GO:0000122//negative regulation of transcription from RNA polymerase II promoter; GO:0001709//cell fate determination; GO:0001843//neural tube closure; GO:0002072//optic cup morphogenesis involved in camera-type eye development; GO:0003406//retinal pigment epithelium development; GO:0007409//axonogenesis; GO:0007501//mesodermal cell fate specification; GO:0007568//aging; GO:0007601//visual percep…	GO:0005667//transcription factor complex; GO:0005730//nucleolus; GO:0005764//lysosome; GO:0005794//Golgi apparatus; GO:0032993//protein-DNA complex; GO:0034451//centriolar satellite; GO:0043234//protein complex	GO:0000978//RNA polymerase II core promoter proximal region sequence-specific DNA binding; GO:0000982//transcription factor activity, RNA polymerase II core promoter proximal region sequence-specific binding; GO:0000987//core promoter proximal region sequence-specific DNA binding; GO:0008134//transcription factor binding; GO:0016175//superoxide-generating NADPH oxidase activity; GO:0070742//C2H2 …	K15608 paired box protein 2 | (RefSeq) PAX2, FSGS7, PAPRS; paired box 2	http://www.genome.jp/dbget-bin/www_bget?hsa:5076
HEPACAM2	3.8054	1.08032	1.077	6.03427	7.58717	8.06529	-1.78283	0.0131832	0.493904	HEPACAM2	253012	hepacam family member 2 isoform x2	GO:0007067//mitotic nuclear division; GO:0051297//centrosome organization; GO:0051301//cell division	GO:0000139//Golgi membrane; GO:0005813//centrosome; GO:0005819//spindle; GO:0016021//integral component of membrane; GO:0030496//midbody	GO:0005515//protein binding	no KO assigned | (RefSeq) HEPACAM2, MIKI; HEPACAM family member 2	http://www.genome.jp/dbget-bin/www_bget?hsa:253012
CDHR2	15.8461	23.1106	18.9526	5.03402	5.61489	15.0996	1.15946	0.0131858	0.493904	CDHR2	54825	cadherin-related family member 2	GO:0007156//homophilic cell adhesion via plasma membrane adhesion molecules; GO:0030855//epithelial cell differentiation; GO:0032532//regulation of microvillus length; GO:0044331//cell-cell adhesion mediated by cadherin; GO:0060243//negative regulation of cell growth involved in contact inhibition	GO:0016324//apical plasma membrane; GO:0030054//cell junction; GO:0031526//brush border membrane; GO:0031528//microvillus membrane; GO:0044214//spanning component of plasma membrane; GO:0070062//extracellular exosome	GO:0005509//calcium ion binding; GO:0050839//cell adhesion molecule binding	K16502 cadherin-related family member 2 | (RefSeq) CDHR2, PCDH24, PCLKC; cadherin related family mem	http://www.genome.jp/dbget-bin/www_bget?hsa:54825
KLHDC7B	1.91218	0.00880997	0.00845209	4.02614	0	15.0873	-3.03914	0.0134661	0.499375	KLHDC7B	113730	kelch domain-containing protein 7b	GO:0016567//protein ubiquitination	GO:0031463//Cul3-RING ubiquitin ligase complex	GO:0004842//ubiquitin-protein transferase activity	no KO assigned | (RefSeq) KLHDC7B; kelch domain containing 7B	http://www.genome.jp/dbget-bin/www_bget?hsa:113730
HIST2H2AA3	6.58581	6.31714	4.24815	11.0621	12.2969	16.1247	-1.18283	0.0138066	0.505089	HIST2H2AA3	723790	histone h2a type 2-a	GO:0000077//DNA damage checkpoint; GO:0000724//double-strand break repair via homologous recombination; GO:0006342//chromatin silencing; GO:0007283//spermatogenesis	GO:0000781//chromosome, telomeric region; GO:0000786//nucleosome; GO:0000790//nuclear chromatin; GO:0000794//condensed nuclear chromosome; GO:0001673//male germ cell nucleus; GO:0001741//XY body; GO:0005654//nucleoplasm; GO:0005657//replication fork; GO:0035861//site of double-strand break; GO:0070062//extracellular exosome	GO:0003684//damaged DNA binding; GO:0019899//enzyme binding; GO:0042393//histone binding; GO:0046982//protein heterodimerization activity	K11251 histone H2A | (RefSeq) H2AC19, H2A/R, HIST2H2AA4; H2A clustered histone 19	http://www.genome.jp/dbget-bin/www_bget?hsa:723790
DYNC1I1	3.78058	4.18208	0.0333974	8.04375	12.4099	6.06212	-1.67219	0.0138671	0.505089	DYNC1I1	1780	cytoplasmic dynein 1 intermediate chain 1 isoform x1	GO:0006888//ER to Golgi vesicle-mediated transport; GO:0019886//antigen processing and presentation of exogenous peptide antigen via MHC class II; GO:0047496//vesicle transport along microtubule	GO:0000777//condensed chromosome kinetochore; GO:0000922//spindle pole; GO:0005634//nucleus; GO:0005829//cytosol; GO:0005868//cytoplasmic dynein complex; GO:0005874//microtubule; GO:0036464//cytoplasmic ribonucleoprotein granule; GO:0048471//perinuclear region of cytoplasm; GO:0055037//recycling endosome	GO:0003777//microtubule motor activity; GO:0008017//microtubule binding; GO:0030507//spectrin binding	K10415 dynein intermediate chain, cytosolic | (RefSeq) DYNC1I1, DNCI1, DNCIC1; dynein cytoplasmic 1	http://www.genome.jp/dbget-bin/www_bget?hsa:1780
ATAD3C	0	1.04985	1.04779	3.01954	6.68631	4.03693	-2.55353	0.0139051	0.505089	ATAD3C	219293	atpase family aaa domain-containing protein 3c	GO:0016049//cell growth; GO:0043066//negative regulation of apoptotic process; GO:0051301//cell division	GO:0005743//mitochondrial inner membrane; GO:0016021//integral component of membrane; GO:0042645//mitochondrial nucleoid	GO:0005524//ATP binding	no KO assigned | (RefSeq) ATAD3C; ATPase family AAA domain containing 3C	http://www.genome.jp/dbget-bin/www_bget?hsa:219293
RFPL3	3.72683	7.30513	2.15689	13.067	19.1152	6.07461	-1.5096	0.0141327	0.507807	RFPL3	10738	ret finger 2 isoform x1	-	-	GO:0005515//protein binding; GO:0008270//zinc ion binding	no KO assigned | (RefSeq) RFPL3, RNF120; ret finger protein like 3	http://www.genome.jp/dbget-bin/www_bget?hsa:10738
DCHS1	0.873874	7.27299	2.13698	11.0544	8.49315	10.0848	-1.50535	0.0151328	0.526871	DCHS1	8642	protocadherin-16	GO:0001658//branching involved in ureteric bud morphogenesis; GO:0003192//mitral valve formation; GO:0003273//cell migration involved in endocardial cushion formation; GO:0007156//homophilic cell adhesion via plasma membrane adhesion molecules; GO:0007157//heterophilic cell-cell adhesion via plasma membrane cell adhesion molecules; GO:0016339//calcium-dependent cell-cell adhesion via plasma membr…	GO:0005622//intracellular; GO:0005886//plasma membrane; GO:0016021//integral component of membrane; GO:0045177//apical part of cell	GO:0005509//calcium ion binding	K16507 protocadherin-16/23 | (RefSeq) DCHS1, CDH19, CDH25, CDHR6, FIB1, MVP2, PCDH16, VMLDS1; dachso	http://www.genome.jp/dbget-bin/www_bget?hsa:8642
CT45A1	25.4679	4.50512	30.276	31.1887	57.0917	50.4119	-1.19668	0.0152472	0.529608	CT45A1	541466	cancer testis antigen family 45 member a5	-	-	GO:0005515//protein binding	no KO assigned | (RefSeq) CT45A1, CT45, CT45-1, CT45.1; cancer/testis antigen family 45 member A1	http://www.genome.jp/dbget-bin/www_bget?hsa:541466
P3H3	1.78126	4.25132	10.3909	0.000842898	0	2.01152	2.83692	0.0159016	0.542499	P3H3	10536	prolyl 3-hydroxylase 3	GO:0007186//G-protein coupled receptor signaling pathway; GO:0008285//negative regulation of cell proliferation; GO:0019511//peptidyl-proline hydroxylation; GO:0055114//oxidation-reduction process	GO:0005783//endoplasmic reticulum; GO:0016021//integral component of membrane	GO:0004930//G-protein coupled receptor activity; GO:0005506//iron ion binding; GO:0019797//procollagen-proline 3-dioxygenase activity; GO:0031418//L-ascorbic acid binding	K22460 procollagen-proline 3-dioxygenase 3 [EC:1.14.11.7] | (RefSeq) P3H3, GRCB, HSU47926, LEPREL2;	http://www.genome.jp/dbget-bin/www_bget?hsa:10536
RASGRP2	3.8054	0.0262107	2.10712	8.0406	10.4991	4.04723	-1.84387	0.0159927	0.542499	RASGRP2	10235	ras guanyl-releasing protein 2 isoform x2	GO:0001558//regulation of cell growth; GO:0007265//Ras protein signal transduction; GO:0043547//positive regulation of GTPase activity; GO:0071277//cellular response to calcium ion	GO:0005829//cytosol; GO:0030054//cell junction; GO:0032587//ruffle membrane; GO:0043005//neuron projection; GO:0045202//synapse	GO:0005085//guanyl-nucleotide exchange factor activity; GO:0005509//calcium ion binding; GO:0019992//diacylglycerol binding	K12361 RAS guanyl-releasing protein 2 | (RefSeq) RASGRP2, CALDAG-GEFI, CDC25L; RAS guanyl releasing	http://www.genome.jp/dbget-bin/www_bget?hsa:10235
C2orf61	1.88713	0.0175509	2.08999	10.0421	5.66833	3.0375	-2.11705	0.0160878	0.542499	C2orf61	285051	Uncharacterized protein C2orf61	-	-	-	no KO assigned | (RefSeq) STPG4, C2orf61, GSE; sperm-tail PG-rich repeat containing 4	http://www.genome.jp/dbget-bin/www_bget?hsa:285051
PRRT4	0	0.00441586	1.03878	12.0411	0	2.02663	-3.36616	0.016117	0.542499	PRRT4	401399	proline-rich transmembrane protein 4	-	GO:0016021//integral component of membrane	-	no KO assigned | (RefSeq) PRRT4; proline rich transmembrane protein 4	http://www.genome.jp/dbget-bin/www_bget?hsa:401399
PINLYP	3.73687	4.21874	4.20973	11.0552	10.4276	9.08147	-1.30512	0.016224	0.544648	PINLYP	390940	phospholipase a2 inhibitor and ly6 plaur domain-containing protein	GO:0043086//negative regulation of catalytic activity	GO:0005576//extracellular region	GO:0004859//phospholipase inhibitor activity	no KO assigned | (RefSeq) PINLYP; phospholipase A2 inhibitor and LY6/PLAUR domain containing	http://www.genome.jp/dbget-bin/www_bget?hsa:390940
SLC6A7	1.83751	1.09969	6.22956	5.55112e-17	5.55112e-17	5.55112e-17	4.67281	0.016433	0.548202	SLC6A7	6534	sodium-dependent proline transporter isoform x1	GO:0006836//neurotransmitter transport; GO:0035524//proline transmembrane transport	GO:0005887//integral component of plasma membrane	GO:0005298//proline:sodium symporter activity; GO:0005328//neurotransmitter:sodium symporter activity	K05040 solute carrier family 6 (neurotransmitter transporter, L-proline) member 7 | (RefSeq) SLC6A7,	http://www.genome.jp/dbget-bin/www_bget?hsa:6534
APOBEC3D	0.881068	0.0391152	8.27107	7.04636	13.3104	14.1091	-1.8612	0.0166471	0.549817	APOBEC3D	140564	dna dc-	GO:0010529//negative regulation of transposition; GO:0045087//innate immune response; GO:0045869//negative regulation of single stranded viral RNA replication via double stranded DNA intermediate; GO:0051607//defense response to virus; GO:0070383//DNA cytosine deamination	GO:0000932//cytoplasmic mRNA processing body	GO:0008270//zinc ion binding; GO:0016814//hydrolase activity, acting on carbon-nitrogen (but not peptide) bonds, in cyclic amidines	K18750 C->U-editing enzyme APOBEC3 [EC:3.5.4.-] | (RefSeq) APOBEC3D, A3D, APOBEC3DE, APOBEC3E, ARP6;	http://www.genome.jp/dbget-bin/www_bget?hsa:140564
OCM	5.55112e-17	5.55112e-17	5.55112e-17	6.02296	1.86596	1.01557	-4.63112	0.0167096	0.549817	OCM	654231	oncomodulin	-	-	GO:0005509//calcium ion binding	no KO assigned | (RefSeq) OCM, OCM1, OM, ONCM; oncomodulin	http://www.genome.jp/dbget-bin/www_bget?hsa:654231
LTA	1.86574	2.11175	2.10714	6.03352	8.56925	6.05501	-1.70698	0.0167435	0.549817	LTA	4049	lymphotoxin-alpha	GO:0001666//response to hypoxia; GO:0002876//positive regulation of chronic inflammatory response to antigenic stimulus; GO:0002925//positive regulation of humoral immune response mediated by circulating immunoglobulin; GO:0007267//cell-cell signaling; GO:0007584//response to nutrient; GO:0032496//response to lipopolysaccharide; GO:0032729//positive regulation of interferon-gamma production; GO:0…	GO:0005615//extracellular space; GO:0005886//plasma membrane	GO:0005125//cytokine activity; GO:0005164//tumor necrosis factor receptor binding	K05468 lymphotoxin alpha (TNF superfamily, member 1) | (RefSeq) LTA, LT, TNFB, TNFSF1, TNLG1E; lymph	http://www.genome.jp/dbget-bin/www_bget?hsa:4049
TMC1	5.55112e-17	5.55112e-17	5.55112e-17	6.02296	0.902004	2.02124	-4.6362	0.0168416	0.549817	TMC1	117531	transmembrane channel-like protein 1	GO:0050910//detection of mechanical stimulus involved in sensory perception of sound; GO:0060005//vestibular reflex; GO:0060117//auditory receptor cell development; GO:0070588//calcium ion transmembrane transport	GO:0009897//external side of plasma membrane; GO:0016021//integral component of membrane; GO:0032426//stereocilium bundle tip	GO:0005245//voltage-gated calcium channel activity	K21988 transmembrane channel-like protein | (RefSeq) TMC1, DFNA36, DFNB11, DFNB7; transmembrane chan	http://www.genome.jp/dbget-bin/www_bget?hsa:117531
CKMT1A	4.64305	5.29709	8.36365	3.01124	0.934713	0.00275277	2.11003	0.0168947	0.549817	CKMT1A	548596	creatine kinase u- mitochondrial isoform x1	GO:0006600//creatine metabolic process; GO:0016310//phosphorylation; GO:0032091//negative regulation of protein binding; GO:0043066//negative regulation of apoptotic process	GO:0005743//mitochondrial inner membrane; GO:0043209//myelin sheath; GO:0070062//extracellular exosome	GO:0004111//creatine kinase activity; GO:0005524//ATP binding	K00933 creatine kinase [EC:2.7.3.2] | (RefSeq) CKMT1A, CKMT1, U-MtCK, mia-CK; creatine kinase, mitoc	http://www.genome.jp/dbget-bin/www_bget?hsa:548596
LOC107984640	8.39544	8.47367	12.5623	0.00373651	6.73938	2.02123	1.69767	0.0169003	0.549817	-	-	-	-	-	-	-	-
TCF21	6.60837	6.29927	2.16935	7.04952	14.2398	18.1332	-1.3611	0.0172695	0.549817	TCF21	6943	transcription factor 21	GO:0000122//negative regulation of transcription from RNA polymerase II promoter; GO:0001658//branching involved in ureteric bud morphogenesis; GO:0007530//sex determination; GO:0014707//branchiomeric skeletal muscle development; GO:0031063//regulation of histone deacetylation; GO:0045944//positive regulation of transcription from RNA polymerase II promoter; GO:0048286//lung alveolus development;…	GO:0005634//nucleus	GO:0001077//transcriptional activator activity, RNA polymerase II core promoter proximal region sequence-specific binding; GO:0001078//transcriptional repressor activity, RNA polymerase II core promoter proximal region sequence-specific binding; GO:0042826//histone deacetylase binding; GO:0043425//bHLH transcription factor binding; GO:0046983//protein dimerization activity; GO:0050681//androgen r…	no KO assigned | (RefSeq) TCF21, POD1, bHLHa23; transcription factor 21	http://www.genome.jp/dbget-bin/www_bget?hsa:6943
OMP	2.81167	3.15651	2.12261	5.55112e-17	5.55112e-17	5.55112e-17	4.49798	0.017394	0.549817	OMP	4975	olfactory marker protein	GO:0007165//signal transduction; GO:0007268//synaptic transmission; GO:0007608//sensory perception of smell; GO:0022008//neurogenesis	GO:0005634//nucleus; GO:0005829//cytosol; GO:0030424//axon; GO:0043025//neuronal cell body	GO:0004871//signal transducer activity	no KO assigned | (RefSeq) OMP; olfactory marker protein	http://www.genome.jp/dbget-bin/www_bget?hsa:4975
NEU2	3.74722	5.23612	2.14376	0.00042225	0.959874	0.000692397	3.08269	0.0179555	0.549817	NEU2	4759	sialidase-2	GO:0006689//ganglioside catabolic process; GO:0009313//oligosaccharide catabolic process; GO:0010831//positive regulation of myotube differentiation; GO:0045471//response to ethanol; GO:0045663//positive regulation of myoblast differentiation	GO:0005829//cytosol; GO:0016020//membrane; GO:0043231//intracellular membrane-bounded organelle	GO:0005515//protein binding; GO:0052794//exo-alpha-(2->3)-sialidase activity; GO:0052795//exo-alpha-(2->6)-sialidase activity; GO:0052796//exo-alpha-(2->8)-sialidase activity	K12357 sialidase-2/3/4 [EC:3.2.1.18] | (RefSeq) NEU2, SIAL2; neuraminidase 2	http://www.genome.jp/dbget-bin/www_bget?hsa:4759
RPS17	495.486	73.0772	83.3251	105.51	69.8665	83.7128	1.31529	0.0181185	0.549817	RPS17	6218	40s ribosomal protein s17	GO:0000028//ribosomal small subunit assembly; GO:0000184//nuclear-transcribed mRNA catabolic process, nonsense-mediated decay; GO:0006364//rRNA processing; GO:0006413//translational initiation; GO:0006614//SRP-dependent cotranslational protein targeting to membrane; GO:0019083//viral transcription; GO:0034101//erythrocyte homeostasis	GO:0005654//nucleoplasm; GO:0005925//focal adhesion; GO:0016020//membrane; GO:0022627//cytosolic small ribosomal subunit; GO:0031012//extracellular matrix; GO:0070062//extracellular exosome	GO:0003735//structural constituent of ribosome; GO:0044822//poly(A) RNA binding	K02962 small subunit ribosomal protein S17e | (RefSeq) RPS17, DBA4, RPS17L, RPS17L1, RPS17L2, S17; r	http://www.genome.jp/dbget-bin/www_bget?hsa:6218
C15orf59	3.78058	2.12787	2.1226	5.55112e-17	5.55112e-17	5.55112e-17	4.48991	0.0183257	0.549817	C15orf59	388135	UPF0583 protein C15orf59	-	-	-	no KO assigned | (RefSeq) INSYN1, C15orf59; inhibitory synaptic factor 1	http://www.genome.jp/dbget-bin/www_bget?hsa:388135
ACVR1C	3.78058	2.12787	2.1226	5.55112e-17	5.55112e-17	5.55112e-17	4.48991	0.0183373	0.549817	ACVR1C	130399	activin receptor type-1c isoform x3	GO:0002021//response to dietary excess; GO:0009749//response to glucose; GO:0019915//lipid storage; GO:0023014//signal transduction by protein phosphorylation; GO:0030154//cell differentiation; GO:0030262//apoptotic nuclear changes; GO:0032868//response to insulin; GO:0038092//nodal signaling pathway; GO:0043280//positive regulation of cysteine-type endopeptidase activity involved in apoptotic pr…	GO:0048179//activin receptor complex	GO:0004702//receptor signaling protein serine/threonine kinase activity; GO:0005524//ATP binding; GO:0016361//activin receptor activity, type I; GO:0019838//growth factor binding; GO:0038100//nodal binding; GO:0046872//metal ion binding	K13568 activin receptor type-1C [EC:2.7.11.30] | (RefSeq) ACVR1C, ACVRLK7, ALK7; activin A receptor	http://www.genome.jp/dbget-bin/www_bget?hsa:130399
CAMK1G	0.951671	0.00441477	0.00423544	5.02262	3.79136	2.02348	-3.0226	0.0184252	0.549817	CAMK1G	57172	calcium calmodulin-dependent protein kinase type 1g	GO:0006468//protein phosphorylation	GO:0000139//Golgi membrane; GO:0005886//plasma membrane; GO:0005954//calcium- and calmodulin-dependent protein kinase complex; GO:0043005//neuron projection	GO:0004683//calmodulin-dependent protein kinase activity; GO:0005516//calmodulin binding; GO:0005524//ATP binding	K08794 calcium/calmodulin-dependent protein kinase I [EC:2.7.11.17] | (RefSeq) CAMK1G, CLICK3, CLICK	http://www.genome.jp/dbget-bin/www_bget?hsa:57172
ATP13A4	1.84653	2.1279	4.17462	5.55112e-17	5.55112e-17	5.55112e-17	4.50579	0.0186861	0.549817	ATP13A4	84239	probable cation-transporting atpase 13a4	GO:0006874//cellular calcium ion homeostasis; GO:0098655//cation transmembrane transport	GO:0005887//integral component of plasma membrane; GO:0043231//intracellular membrane-bounded organelle	GO:0005524//ATP binding; GO:0019829//cation-transporting ATPase activity; GO:0046872//metal ion binding	K14951 cation-transporting P-type ATPase 13A3/4/5 [EC:7.2.2.-] | (RefSeq) ATP13A4; ATPase 13A4	http://www.genome.jp/dbget-bin/www_bget?hsa:84239
LRCH2	1.84653	2.1279	4.17462	5.55112e-17	5.55112e-17	5.55112e-17	4.50579	0.0187008	0.549817	LRCH2	57631	Leucine-rich repeat and calponin homology domain-containing protein 2	-	-	-	no KO assigned | (RefSeq) LRCH2, dA204F4.4; leucine rich repeats and calponin homology domain contai	http://www.genome.jp/dbget-bin/www_bget?hsa:57631
ALOX5AP	5.55112e-17	5.55112e-17	5.55112e-17	2.01222	3.81878	2.02005	-4.45849	0.0188066	0.549817	ALOX5AP	241	arachidonate 5-lipoxygenase-activating protein	GO:0002540//leukotriene production involved in inflammatory response; GO:0002675//positive regulation of acute inflammatory response; GO:0019370//leukotriene biosynthetic process; GO:0019372//lipoxygenase pathway; GO:0043085//positive regulation of catalytic activity; GO:0055114//oxidation-reduction process; GO:0070207//protein homotrimerization; GO:0071277//cellular response to calcium ion; GO:2…	GO:0005789//endoplasmic reticulum membrane; GO:0005829//cytosol; GO:0016021//integral component of membrane; GO:0031965//nuclear membrane	GO:0004051//arachidonate 5-lipoxygenase activity; GO:0004364//glutathione transferase activity; GO:0004464//leukotriene-C4 synthase activity; GO:0004602//glutathione peroxidase activity; GO:0008047//enzyme activator activity; GO:0019899//enzyme binding; GO:0042803//protein homodimerization activity; GO:0046982//protein heterodimerization activity; GO:0047485//protein N-terminus binding; GO:005054…	K20735 arachidonate 5-lipoxygenase-activating protein | (RefSeq) ALOX5AP, FLAP; arachidonate 5-lipox	http://www.genome.jp/dbget-bin/www_bget?hsa:241
HK3	5.55112e-17	5.55112e-17	5.55112e-17	2.01222	3.81878	2.02005	-4.45849	0.018814	0.549817	HK3	3101	hexokinase-3 isoform x1	GO:0001678//cellular glucose homeostasis; GO:0015758//glucose transport; GO:0046835//carbohydrate phosphorylation; GO:0051156//glucose 6-phosphate metabolic process; GO:0061621//canonical glycolysis	GO:0005739//mitochondrion; GO:0005829//cytosol	GO:0004340//glucokinase activity; GO:0005524//ATP binding; GO:0005536//glucose binding; GO:0008865//fructokinase activity; GO:0019158//mannokinase activity	K00844 hexokinase [EC:2.7.1.1] | (RefSeq) HK3, HKIII, HXK3; hexokinase 3	http://www.genome.jp/dbget-bin/www_bget?hsa:3101
ZNF568	5.55112e-17	5.55112e-17	5.55112e-17	2.01222	3.81878	2.02005	-4.45849	0.0188217	0.549817	ZNF568	374900	zinc finger protein 568 isoform x1	GO:0000122//negative regulation of transcription from RNA polymerase II promoter; GO:0006355//regulation of transcription, DNA-templated; GO:0010646//regulation of cell communication; GO:0022007//convergent extension involved in neural plate elongation; GO:0060028//convergent extension involved in axis elongation; GO:0060669//embryonic placenta morphogenesis	GO:0005634//nucleus	GO:0003677//DNA binding; GO:0003700//transcription factor activity, sequence-specific DNA binding; GO:0046872//metal ion binding	K09228 KRAB domain-containing zinc finger protein | (RefSeq) ZNF568, ZFP568; zinc finger protein 568	http://www.genome.jp/dbget-bin/www_bget?hsa:374900
IP6K3	5.55112e-17	5.55112e-17	5.55112e-17	2.01222	3.81878	2.02005	-4.45848	0.018826	0.549817	IP6K3	117283	inositol hexakisphosphate kinase 3	GO:0006468//protein phosphorylation; GO:0032958//inositol phosphate biosynthetic process; GO:0046488//phosphatidylinositol metabolic process	GO:0005634//nucleus; GO:0005829//cytosol	GO:0000827//inositol-1,3,4,5,6-pentakisphosphate kinase activity; GO:0000829//inositol heptakisphosphate kinase activity; GO:0000831//inositol hexakisphosphate 6-kinase activity; GO:0000832//inositol hexakisphosphate 5-kinase activity; GO:0005524//ATP binding; GO:0008440//inositol-1,4,5-trisphosphate 3-kinase activity; GO:0052723//inositol hexakisphosphate 1-kinase activity; GO:0052724//inositol …	K07756 inositol-hexakisphosphate 5-kinase [EC:2.7.4.21] | (RefSeq) IP6K3, IHPK3, INSP6K3; inositol h	http://www.genome.jp/dbget-bin/www_bget?hsa:117283
CCDC13	4.58108	9.4696	11.5016	14.0823	16.0544	25.1862	-1.10855	0.0189193	0.551529	CCDC13	152206	coiled-coil domain-containing protein 13	GO:0006974//cellular response to DNA damage stimulus; GO:0030030//cell projection organization; GO:0031122//cytoplasmic microtubule organization	GO:0034451//centriolar satellite; GO:0042995//cell projection	GO:0005515//protein binding	no KO assigned | (RefSeq) CCDC13; coiled-coil domain containing 13	http://www.genome.jp/dbget-bin/www_bget?hsa:152206
NMU	0	0.0391246	9.29083	5.55112e-17	5.55112e-17	5.55112e-17	4.69316	0.0190884	0.552421	NMU	10874	neuromedin-u isoform x3	GO:0001696//gastric acid secretion; GO:0007218//neuropeptide signaling pathway; GO:0009648//photoperiodism; GO:0019233//sensory perception of pain; GO:0042755//eating behavior; GO:0045987//positive regulation of smooth muscle contraction; GO:0046887//positive regulation of hormone secretion; GO:0050806//positive regulation of synaptic transmission	GO:0005576//extracellular region; GO:0043195//terminal bouton	GO:0042922//neuromedin U receptor binding	K05249 neuromedin U | (RefSeq) NMU; neuromedin U	http://www.genome.jp/dbget-bin/www_bget?hsa:10874
PRR23A	5.55112e-17	5.55112e-17	5.55112e-17	3.01581	0	6.03768	-4.64294	0.0190884	0.552421	PRR23A	729627	Proline-rich protein 23A	-	-	-	no KO assigned | (RefSeq) PRR23A; proline rich 23A	http://www.genome.jp/dbget-bin/www_bget?hsa:729627
BMP7	5.55112e-17	5.55112e-17	5.55112e-17	0.00373556	8.69759	0.00612573	-4.59569	0.0190884	0.552421	BMP7	655	bone morphogenetic protein 7	GO:0001657//ureteric bud development; GO:0001707//mesoderm formation; GO:0001837//epithelial to mesenchymal transition; GO:0007411//axon guidance; GO:0009880//embryonic pattern specification; GO:0010664//negative regulation of striated muscle cell apoptotic process; GO:0010800//positive regulation of peptidyl-threonine phosphorylation; GO:0010862//positive regulation of pathway-restricted SMAD pr…	GO:0005615//extracellular space; GO:0031012//extracellular matrix	GO:0005125//cytokine activity; GO:0005160//transforming growth factor beta receptor binding; GO:0008083//growth factor activity; GO:0008201//heparin binding; GO:0070700//BMP receptor binding	K16621 bone morphogenetic protein 7 | (RefSeq) BMP7, OP-1; bone morphogenetic protein 7	http://www.genome.jp/dbget-bin/www_bget?hsa:655
TAC4	3.76902	2.13547	3.1584	13.0569	4.64103	9.0764	-1.51933	0.0194869	0.554751	TAC4	255061	tachykinin-4 isoform x5	GO:0006954//inflammatory response; GO:0007204//positive regulation of cytosolic calcium ion concentration; GO:0007217//tachykinin receptor signaling pathway; GO:0007267//cell-cell signaling; GO:0008217//regulation of blood pressure; GO:0046878//positive regulation of saliva secretion	GO:0005615//extracellular space; GO:0005623//cell	GO:0005102//receptor binding	K05241 tachykinin 4 | (RefSeq) TAC4, EK, HK-1, HK1, PPT-C; tachykinin precursor 4	http://www.genome.jp/dbget-bin/www_bget?hsa:255061
HCN4	5.60808	4.26634	8.36361	14.0714	15.2034	11.1031	-1.13228	0.0204903	0.567848	HCN4	10021	potassium sodium hyperpolarization-activated cyclic nucleotide-gated channel 4	GO:0001701//in utero embryonic development; GO:0003254//regulation of membrane depolarization; GO:0034765//regulation of ion transmembrane transport; GO:0050804//modulation of synaptic transmission; GO:0060078//regulation of postsynaptic membrane potential; GO:0071320//cellular response to cAMP; GO:0071321//cellular response to cGMP; GO:0072718//response to cisplatin; GO:0086046//membrane depolar…	GO:0016323//basolateral plasma membrane; GO:0043025//neuronal cell body; GO:0043195//terminal bouton; GO:0048471//perinuclear region of cytoplasm	GO:0005222//intracellular cAMP activated cation channel activity; GO:0005248//voltage-gated sodium channel activity; GO:0030552//cAMP binding; GO:0042802//identical protein binding; GO:0086041//voltage-gated potassium channel activity involved in SA node cell action potential depolarization	K04957 hyperpolarization activated cyclic nucleotide-gated potassium channel 4 | (RefSeq) HCN4, SSS2	http://www.genome.jp/dbget-bin/www_bget?hsa:10021
CSF2RB	0.808995	13.5212	6.32864	17.0891	18.9898	16.1414	-1.32836	0.0207807	0.568151	CSF2RB	1439	cytokine receptor common subunit beta isoform x2	GO:0000165//MAPK cascade; GO:0007585//respiratory gaseous exchange; GO:0018108//peptidyl-tyrosine phosphorylation; GO:0036016//cellular response to interleukin-3; GO:0038043//interleukin-5-mediated signaling pathway; GO:0038156//interleukin-3-mediated signaling pathway; GO:0043547//positive regulation of GTPase activity	GO:0005622//intracellular; GO:0030526//granulocyte macrophage colony-stimulating factor receptor complex	GO:0004713//protein tyrosine kinase activity; GO:0004912//interleukin-3 receptor activity; GO:0004914//interleukin-5 receptor activity; GO:0005088//Ras guanyl-nucleotide exchange factor activity; GO:0005515//protein binding	K04738 cytokine receptor common subunit beta | (RefSeq) CSF2RB, CD131, CDw131, IL3RB, IL5RB, SMDP5,	http://www.genome.jp/dbget-bin/www_bget?hsa:1439
ITIH3	2.8339	1.08033	2.10713	4.02813	5.64458	12.0816	-1.78438	0.0208477	0.568151	ITIH3	3699	inter-alpha-trypsin inhibitor heavy chain h3 isoform x1	GO:0002576//platelet degranulation; GO:0010951//negative regulation of endopeptidase activity; GO:0030212//hyaluronan metabolic process	GO:0031089//platelet dense granule lumen; GO:0070062//extracellular exosome	GO:0004867//serine-type endopeptidase inhibitor activity	no KO assigned | (RefSeq) ITIH3, H3P, ITI-HC3, SHAP; inter-alpha-trypsin inhibitor heavy chain 3	http://www.genome.jp/dbget-bin/www_bget?hsa:3699
TCAP	1.84653	5.20579	1.08959	5.03466	13.3846	8.07181	-1.66066	0.0208601	0.568151	TCAP	8557	telethonin	GO:0001756//somitogenesis; GO:0003009//skeletal muscle contraction; GO:0007512//adult heart development; GO:0014898//cardiac muscle hypertrophy in response to stress; GO:0030049//muscle filament sliding; GO:0030240//skeletal muscle thin filament assembly; GO:0030241//skeletal muscle myosin thick filament assembly; GO:0030916//otic vesicle formation; GO:0035995//detection of muscle stretch; GO:004…	GO:0005829//cytosol; GO:0030018//Z disc	GO:0008307//structural constituent of muscle; GO:0030674//protein binding, bridging; GO:0031432//titin binding; GO:0036122//BMP binding; GO:0044325//ion channel binding; GO:0051373//FATZ binding; GO:0070080//titin Z domain binding	K19879 telethonin | (RefSeq) TCAP, CMD1N, CMH25, LGMD2G, LGMDR7, T-cap, TELE, telethonin; titin-cap	http://www.genome.jp/dbget-bin/www_bget?hsa:8557
PNMA6A	0	14.4964	2.17558	0.000842675	1.92724	0.00138181	2.87173	0.0209503	0.568151	PNMA6A	84968	paraneoplastic antigen-like protein 6a	-	-	GO:0005515//protein binding	no KO assigned | (RefSeq) PNMA6A, MA6, PNMA6, PNMA6C; PNMA family member 6A	http://www.genome.jp/dbget-bin/www_bget?hsa:84968
FGF21	0	2.07309	0.00845634	13.0467	1.81374	2.02958	-2.8372	0.0209503	0.568151	FGF21	26291	fibroblast growth factor 21	GO:0007267//cell-cell signaling; GO:0008284//positive regulation of cell proliferation; GO:0010988//regulation of low-density lipoprotein particle clearance; GO:0014823//response to activity; GO:0030968//endoplasmic reticulum unfolded protein response; GO:0032094//response to food; GO:0035690//cellular response to drug; GO:0045716//positive regulation of low-density lipoprotein particle receptor …	GO:0005615//extracellular space; GO:0005623//cell	GO:0005104//fibroblast growth factor receptor binding; GO:0008083//growth factor activity	K22429 fibroblast growth factor 21 | (RefSeq) FGF21; fibroblast growth factor 21	http://www.genome.jp/dbget-bin/www_bget?hsa:26291
ACSM6	5.55112e-17	5.55112e-17	5.55112e-17	4.01745	0.908065	3.02459	-4.47176	0.0212109	0.572299	ACSM6	142827	acyl-coenzyme a synthetase mitochondrial	GO:0006631//fatty acid metabolic process; GO:0031647//regulation of protein stability; GO:1903955//positive regulation of protein targeting to mitochondrion	GO:0005739//mitochondrion	GO:0005524//ATP binding; GO:0005525//GTP binding; GO:0046872//metal ion binding; GO:0047760//butyrate-CoA ligase activity	K01896 medium-chain acyl-CoA synthetase [EC:6.2.1.2] | (RefSeq) ACSM6, C10orf129, bA310E22.3; acyl-C	http://www.genome.jp/dbget-bin/www_bget?hsa:142827
CALCR	0	0.00881433	2.07008	4.0225	7.66211	2.02662	-2.54644	0.0214857	0.578734	CALCR	799	calcitonin receptor	GO:0007166//cell surface receptor signaling pathway; GO:0007189//adenylate cyclase-activating G-protein coupled receptor signaling pathway; GO:0007190//activation of adenylate cyclase activity; GO:0007202//activation of phospholipase C activity; GO:0007204//positive regulation of cytosolic calcium ion concentration; GO:0015031//protein transport; GO:0030279//negative regulation of ossification; G…	GO:0001669//acrosomal vesicle; GO:0005887//integral component of plasma membrane; GO:0005929//cilium	GO:0004948//calcitonin receptor activity; GO:0005515//protein binding; GO:0008565//protein transporter activity; GO:0032841//calcitonin binding	K04576 calcitonin receptor | (RefSeq) CALCR, CRT, CT-R, CTR, CTR1; calcitonin receptor	http://www.genome.jp/dbget-bin/www_bget?hsa:799
SHANK2	1.84653	6.22813	0.0334138	8.043	6.5838	11.0836	-1.61796	0.0224031	0.593381	SHANK2	22941	sh3 and multiple ankyrin repeat domains protein 2	GO:0007416//synapse assembly; GO:0007612//learning; GO:0030534//adult behavior; GO:0035176//social behavior; GO:0060291//long-term synaptic potentiation; GO:0060292//long term synaptic depression; GO:0071625//vocalization behavior	GO:0001750//photoreceptor outer segment; GO:0001917//photoreceptor inner segment; GO:0005883//neurofilament; GO:0008328//ionotropic glutamate receptor complex; GO:0014069//postsynaptic density; GO:0016324//apical plasma membrane; GO:0030054//cell junction; GO:0030426//growth cone; GO:0031526//brush border membrane; GO:0043025//neuronal cell body; GO:0043197//dendritic spine; GO:0045211//postsynap…	GO:0017124//SH3 domain binding; GO:0030160//GKAP/Homer scaffold activity; GO:0035255//ionotropic glutamate receptor binding	K15009 SH3 and multiple ankyrin repeat domains protein | (RefSeq) SHANK2, AUTS17, CORTBP1, CTTNBP1,	http://www.genome.jp/dbget-bin/www_bget?hsa:22941
C1orf168	4.71552	5.2361	1.10703	1.00388	0	0.000692484	3.07052	0.0224895	0.593737	C1orf168	199920	Uncharacterized protein C1orf168	-	-	-	no KO assigned | (RefSeq) FYB2, ARAP, C1orf168; FYN binding protein 2	http://www.genome.jp/dbget-bin/www_bget?hsa:199920
JAM2	14.1107	14.7121	8.5108	7.03205	4.72145	4.0394	1.22319	0.0226968	0.596689	JAM2	58494	junctional adhesion molecule b	GO:0007162//negative regulation of cell adhesion; GO:0016337//single organismal cell-cell adhesion; GO:0030198//extracellular matrix organization; GO:0050900//leukocyte migration	GO:0005887//integral component of plasma membrane; GO:0005923//bicellular tight junction	GO:0046982//protein heterodimerization activity	K06735 junctional adhesion molecule 2 | (RefSeq) JAM2, C21orf43, CD322, JAM-B, JAMB, PRO245, VE-JAM,	http://www.genome.jp/dbget-bin/www_bget?hsa:58494
PDE4B	18.9899	8.51093	6.42617	6.02595	1.84514	4.03435	1.48281	0.0228762	0.598007	PDE4B	5142	camp-specific 3 -cyclic phosphodiesterase 4b isoform x2	GO:0001780//neutrophil homeostasis; GO:0006198//cAMP catabolic process; GO:0006939//smooth muscle contraction; GO:0030593//neutrophil chemotaxis; GO:0032729//positive regulation of interferon-gamma production; GO:0032743//positive regulation of interleukin-2 production; GO:0035690//cellular response to drug; GO:0050852//T cell receptor signaling pathway; GO:0071222//cellular response to lipopolys…	GO:0000930//gamma-tubulin complex; GO:0005634//nucleus; GO:0005813//centrosome; GO:0005829//cytosol; GO:0005891//voltage-gated calcium channel complex; GO:0008021//synaptic vesicle; GO:0014069//postsynaptic density; GO:0030018//Z disc; GO:0043197//dendritic spine; GO:0048471//perinuclear region of cytoplasm; GO:0060076//excitatory synapse	GO:0004115//3',5'-cyclic-AMP phosphodiesterase activity; GO:0030552//cAMP binding; GO:0043015//gamma-tubulin binding; GO:0044325//ion channel binding; GO:0046872//metal ion binding	K13293 cAMP-specific phosphodiesterase 4 [EC:3.1.4.53] | (RefSeq) PDE4B, DPDE4, PDEIVB; phosphodiest	http://www.genome.jp/dbget-bin/www_bget?hsa:5142
GRIN3B	20.2926	23.4342	60.4376	20.095	11.2538	18.1471	1.07209	0.0239836	0.599867	GRIN3B	116444	glutamate receptor nmda 3b	GO:0035235//ionotropic glutamate receptor signaling pathway; GO:0051205//protein insertion into membrane; GO:0051924//regulation of calcium ion transport; GO:0070588//calcium ion transmembrane transport	GO:0017146//NMDA selective glutamate receptor complex; GO:0030054//cell junction; GO:0043025//neuronal cell body; GO:0045211//postsynaptic membrane	GO:0004972//NMDA glutamate receptor activity; GO:0005234//extracellular-glutamate-gated ion channel activity; GO:0005262//calcium channel activity; GO:0016594//glycine binding; GO:0042165//neurotransmitter binding	K05214 glutamate receptor ionotropic, NMDA 3B | (RefSeq) GRIN3B, GluN3B, NR3B; glutamate ionotropic	http://www.genome.jp/dbget-bin/www_bget?hsa:116444
MMRN2	4.5647	10.5146	12.5447	16.0911	28.6522	14.1393	-1.08483	0.0240205	0.599867	MMRN2	79812	multimerin-2 isoform x1	GO:0030948//negative regulation of vascular endothelial growth factor receptor signaling pathway; GO:0090051//negative regulation of cell migration involved in sprouting angiogenesis	GO:0005604//basement membrane; GO:0005615//extracellular space; GO:0070062//extracellular exosome	GO:0005515//protein binding	no KO assigned | (RefSeq) MMRN2, EMILIN-3, EMILIN3, ENDOGLYX-1; multimerin 2	http://www.genome.jp/dbget-bin/www_bget?hsa:79812
KIF26B	7.60364	1.12307	4.21773	7.04571	12.3465	14.1077	-1.33695	0.0241384	0.59988	KIF26B	55083	kinesin-like protein kif26b isoform x1	GO:0007018//microtubule-based movement; GO:0007411//axon guidance; GO:0008104//protein localization; GO:0022409//positive regulation of cell-cell adhesion; GO:0030010//establishment of cell polarity; GO:0030705//cytoskeleton-dependent intracellular transport; GO:0072092//ureteric bud invasion	GO:0005737//cytoplasm; GO:0005871//kinesin complex; GO:0005874//microtubule	GO:0005524//ATP binding; GO:0008017//microtubule binding; GO:0008574//ATP-dependent microtubule motor activity, plus-end-directed	K10404 kinesin family member 26 | (RefSeq) KIF26B; kinesin family member 26B	http://www.genome.jp/dbget-bin/www_bget?hsa:55083
FOXH1	20.5906	10.7816	34.4265	12.0578	10.4276	8.07669	1.09806	0.0245021	0.604815	FOXH1	8928	forkhead box protein h1	GO:0000122//negative regulation of transcription from RNA polymerase II promoter; GO:0001947//heart looping; GO:0003139//secondary heart field specification; GO:0003151//outflow tract morphogenesis; GO:0003215//cardiac right ventricle morphogenesis; GO:0003222//ventricular trabecula myocardium morphogenesis; GO:0007179//transforming growth factor beta receptor signaling pathway; GO:0033147//negat…	GO:0000790//nuclear chromatin; GO:0005654//nucleoplasm; GO:0032444//activin responsive factor complex	GO:0001104//RNA polymerase II transcription cofactor activity; GO:0001190//transcriptional activator activity, RNA polymerase II transcription factor binding; GO:0001205//transcriptional activator activity, RNA polymerase II distal enhancer sequence-specific binding; GO:0019904//protein domain specific binding; GO:0035326//enhancer binding; GO:0043425//bHLH transcription factor binding; GO:004356…	K09400 forkhead box protein H | (RefSeq) FOXH1, FAST-1, FAST1; forkhead box H1	http://www.genome.jp/dbget-bin/www_bget?hsa:8928
KIT	5.65061	4.23536	4.22566	12.0595	12.3552	8.07902	-1.17972	0.0245755	0.605178	KIT	3815	mast stem cell growth factor receptor kit isoform x2	GO:0000187//activation of MAPK activity; GO:0001541//ovarian follicle development; GO:0002318//myeloid progenitor cell differentiation; GO:0002320//lymphoid progenitor cell differentiation; GO:0002327//immature B cell differentiation; GO:0002371//dendritic cell cytokine production; GO:0002551//mast cell chemotaxis; GO:0006687//glycosphingolipid metabolic process; GO:0006954//inflammatory response…	GO:0001669//acrosomal vesicle; GO:0005615//extracellular space; GO:0005911//cell-cell junction; GO:0009897//external side of plasma membrane; GO:0009898//cytoplasmic side of plasma membrane; GO:0016021//integral component of membrane; GO:0042629//mast cell granule	GO:0002020//protease binding; GO:0004716//receptor signaling protein tyrosine kinase activity; GO:0005020//stem cell factor receptor activity; GO:0005088//Ras guanyl-nucleotide exchange factor activity; GO:0005524//ATP binding; GO:0019955//cytokine binding; GO:0042803//protein homodimerization activity; GO:0046872//metal ion binding; GO:0046934//phosphatidylinositol-4,5-bisphosphate 3-kinase acti…	K05091 proto-oncogene tyrosine-protein kinase Kit [EC:2.7.10.1] | (RefSeq) KIT, C-Kit, CD117, MASTC,	http://www.genome.jp/dbget-bin/www_bget?hsa:3815
ENDOU	0.940327	0.00881215	1.04779	7.02924	3.7746	2.0256	-2.46388	0.0251072	0.614047	ENDOU	8909	poly -specific endoribonuclease isoform x3	GO:0006508//proteolysis; GO:0006898//receptor-mediated endocytosis; GO:0006955//immune response; GO:0007565//female pregnancy; GO:0090502//RNA phosphodiester bond hydrolysis, endonucleolytic	GO:0005615//extracellular space; GO:0005737//cytoplasm; GO:0005886//plasma membrane	GO:0003723//RNA binding; GO:0004521//endoribonuclease activity; GO:0005044//scavenger receptor activity; GO:0008083//growth factor activity; GO:0008236//serine-type peptidase activity; GO:0030145//manganese ion binding; GO:0030247//polysaccharide binding	K14648 poly(U)-specific endoribonuclease [EC:3.1.-.-] | (RefSeq) ENDOU, P11, PP11, PRSS26; endonucle	http://www.genome.jp/dbget-bin/www_bget?hsa:8909
EN1	8.43539	6.38166	10.4761	2.01222	5.77262	0.005458	1.64322	0.0255753	0.620736	EN1	2019	homeobox protein engrailed-1	GO:0000122//negative regulation of transcription from RNA polymerase II promoter; GO:0001501//skeletal system development; GO:0008344//adult locomotory behavior; GO:0009953//dorsal/ventral pattern formation; GO:0009954//proximal/distal pattern formation; GO:0021549//cerebellum development; GO:0030901//midbrain development; GO:0030917//midbrain-hindbrain boundary development; GO:0035115//embryonic…	GO:0005634//nucleus	GO:0000978//RNA polymerase II core promoter proximal region sequence-specific DNA binding; GO:0001078//transcriptional repressor activity, RNA polymerase II core promoter proximal region sequence-specific binding	K09319 homeobox protein engrailed | (RefSeq) EN1; engrailed homeobox 1	http://www.genome.jp/dbget-bin/www_bget?hsa:2019
SLX1B	106.594	12.1873	24.6272	19.0882	4.53414	21.1532	1.6451	0.0256667	0.622007	SLX1B	-	structure-specific endonuclease subunit slx1	GO:0000724//double-strand break repair via homologous recombination; GO:0010792//DNA double-strand break processing involved in repair via single-strand annealing; GO:0036297//interstrand cross-link repair; GO:0090305//nucleic acid phosphodiester bond hydrolysis; GO:1904431//positive regulation of t-circle formation	GO:0005654//nucleoplasm; GO:0033557//Slx1-Slx4 complex	GO:0005515//protein binding; GO:0008821//crossover junction endodeoxyribonuclease activity; GO:0017108//5'-flap endonuclease activity; GO:0046872//metal ion binding	-	-
BOP1	41.0136	1047.41	60.6866	40.2993	266.099	35.4555	1.76707	0.0257873	0.623982	BOP1	23246	ribosome biogenesis protein bop1	GO:0000448//cleavage in ITS2 between 5.8S rRNA and LSU-rRNA of tricistronic rRNA transcript (SSU-rRNA, 5.8S rRNA, LSU-rRNA); GO:0008283//cell proliferation; GO:0051726//regulation of cell cycle	GO:0005654//nucleoplasm; GO:0005737//cytoplasm; GO:0030687//preribosome, large subunit precursor; GO:0070545//PeBoW complex	GO:0005515//protein binding; GO:0043021//ribonucleoprotein complex binding; GO:0044822//poly(A) RNA binding	K14824 ribosome biogenesis protein ERB1 | (RefSeq) BOP1; BOP1 ribosomal biogenesis factor	http://www.genome.jp/dbget-bin/www_bget?hsa:23246
CCDC177	17.9263	12.6951	11.6371	6.03275	7.60467	6.05375	1.08779	0.02606	0.626811	CCDC177	56936	---	-	-	-	no KO assigned | (RefSeq) CCDC177, C14orf162, PLPL; coiled-coil domain containing 177	http://www.genome.jp/dbget-bin/www_bget?hsa:56936
TMEM74	0	0.0175595	4.13263	8.03632	3.73642	6.05116	-2.02924	0.0267771	0.627021	TMEM74	157753	transmembrane protein 74	GO:0006914//autophagy	GO:0000421//autophagosome membrane; GO:0005765//lysosomal membrane; GO:0016021//integral component of membrane; GO:0031410//cytoplasmic vesicle	GO:0005515//protein binding	no KO assigned | (RefSeq) TMEM74, NET36; transmembrane protein 74	http://www.genome.jp/dbget-bin/www_bget?hsa:157753
ARID3C	10.3594	6.38902	9.45825	5.02073	3.80928	0.00612945	1.52541	0.0268058	0.627021	ARID3C	138715	at-rich interactive domain-containing protein 3c	GO:0045944//positive regulation of transcription from RNA polymerase II promoter	GO:0005634//nucleus; GO:0005737//cytoplasm; GO:0045121//membrane raft	GO:0003677//DNA binding; GO:0003682//chromatin binding	no KO assigned | (RefSeq) ARID3C; AT-rich interaction domain 3C	http://www.genome.jp/dbget-bin/www_bget?hsa:138715
HMCN1	11.2126	14.7124	11.6005	5.02763	5.68501	6.04981	1.14353	0.0268558	0.627021	HMCN1	83872	hemicentin-1 isoform x1	GO:0007601//visual perception; GO:0050896//response to stimulus	GO:0005604//basement membrane; GO:0005938//cell cortex; GO:0030054//cell junction; GO:0070062//extracellular exosome	GO:0005509//calcium ion binding	K17341 hemicentin | (RefSeq) HMCN1, ARMD1, FBLN6, FIBL-6, FIBL6; hemicentin 1	http://www.genome.jp/dbget-bin/www_bget?hsa:83872
PLGLB1	2.8339	1.08033	2.10713	2.02079	9.53406	10.0736	-1.77719	0.0274238	0.627021	PLGLB1	5340	plasminogen isoform x1	GO:0002576//platelet degranulation; GO:0006508//proteolysis; GO:0008285//negative regulation of cell proliferation; GO:0010812//negative regulation of cell-substrate adhesion; GO:0022617//extracellular matrix disassembly; GO:0044267//cellular protein metabolic process; GO:0048771//tissue remodeling; GO:0051918//negative regulation of fibrinolysis; GO:0051919//positive regulation of fibrinolysis; …	GO:0031093//platelet alpha granule lumen; GO:0031232//extrinsic component of external side of plasma membrane; GO:0044218//other organism cell membrane; GO:0070062//extracellular exosome; GO:0072562//blood microparticle	GO:0004252//serine-type endopeptidase activity; GO:0005102//receptor binding; GO:0019904//protein domain specific binding; GO:0034185//apolipoprotein binding	K01315 plasminogen [EC:3.4.21.7] | (RefSeq) PLG; plasminogen	http://www.genome.jp/dbget-bin/www_bget?hsa:5340
PRR15L	7.47939	6.37412	10.4673	4.01745	0	4.02864	1.57259	0.0276512	0.627021	PRR15L	79170	Proline-rich protein 15-like protein	-	-	-	no KO assigned | (RefSeq) PRR15L, ATAD4; proline rich 15 like	http://www.genome.jp/dbget-bin/www_bget?hsa:79170
ARL9	0	1.05829	2.0805	2.01683	5.70249	7.0511	-2.14289	0.0280395	0.627021	ARL9	132946	adp-ribosylation factor-like protein 9	GO:0006189//'de novo' IMP biosynthetic process; GO:0007264//small GTPase mediated signal transduction	GO:0005622//intracellular	GO:0004639//phosphoribosylaminoimidazolesuccinocarboxamide synthase activity; GO:0005524//ATP binding; GO:0005525//GTP binding	K07957 ADP-ribosylation factor-like protein 9 | (RefSeq) ARL9; ADP ribosylation factor like GTPase 9	http://www.genome.jp/dbget-bin/www_bget?hsa:132946
ACTL7A	0	4.18216	4.17466	5.55112e-17	5.55112e-17	5.55112e-17	4.52947	0.0282329	0.627021	ACTL7A	10881	actin-like protein 7a	-	GO:0001673//male germ cell nucleus; GO:0005794//Golgi apparatus; GO:0005856//cytoskeleton; GO:0031514//motile cilium; GO:0043234//protein complex	GO:0005200//structural constituent of cytoskeleton; GO:0005515//protein binding	no KO assigned | (RefSeq) ACTL7A; actin like 7A	http://www.genome.jp/dbget-bin/www_bget?hsa:10881
OMD	0	7.24953	1.08961	5.55112e-17	5.55112e-17	5.55112e-17	4.53008	0.0282329	0.627021	OMD	4958	osteomodulin	GO:0007155//cell adhesion; GO:0007409//axonogenesis; GO:0018146//keratan sulfate biosynthetic process; GO:0030500//regulation of bone mineralization; GO:0042340//keratan sulfate catabolic process	GO:0005578//proteinaceous extracellular matrix; GO:0005615//extracellular space; GO:0005796//Golgi lumen; GO:0043202//lysosomal lumen; GO:0070062//extracellular exosome	-	K08124 osteomodulin | (RefSeq) OMD, OSAD, SLRR2C; osteomodulin	http://www.genome.jp/dbget-bin/www_bget?hsa:4958
CARD11	5.55112e-17	5.55112e-17	5.55112e-17	0.00333099	0	8.04255	-4.48021	0.0282329	0.627021	CARD11	84433	caspase recruitment domain-containing protein 11 isoform x1	GO:0002223//stimulatory C-type lectin receptor signaling pathway; GO:0030890//positive regulation of B cell proliferation; GO:0031295//T cell costimulation; GO:0038095//Fc-epsilon receptor signaling pathway; GO:0042102//positive regulation of T cell proliferation; GO:0042981//regulation of apoptotic process; GO:0043123//positive regulation of I-kappaB kinase/NF-kappaB signaling; GO:0045061//thymi…	GO:0001772//immunological synapse; GO:0005829//cytosol; GO:0042101//T cell receptor complex; GO:0045121//membrane raft; GO:0070062//extracellular exosome	GO:0004385//guanylate kinase activity; GO:0050700//CARD domain binding	K07367 caspase recruitment domain-containing protein 11 | (RefSeq) CARD11, BENTA, BIMP3, CARMA1, IMD	http://www.genome.jp/dbget-bin/www_bget?hsa:84433
MLIP	3.78058	0.0348116	4.17459	5.55112e-17	5.55112e-17	5.55112e-17	4.48647	0.0282329	0.627021	MLIP	90523	muscular lmna-interacting protein isoform x2	GO:0000122//negative regulation of transcription from RNA polymerase II promoter; GO:0010614//negative regulation of cardiac muscle hypertrophy	GO:0005635//nuclear envelope; GO:0016605//PML body	GO:0001191//transcriptional repressor activity, RNA polymerase II transcription factor binding	no KO assigned | (RefSeq) MLIP, C6orf142, CIP; muscular LMNA interacting protein	http://www.genome.jp/dbget-bin/www_bget?hsa:90523
FGD2	1.84653	0.0348284	6.21874	5.55112e-17	5.55112e-17	5.55112e-17	4.50758	0.0282329	0.627021	FGD2	221472	and ph domain-containing protein 2 isoform x1	GO:0008360//regulation of cell shape; GO:0030036//actin cytoskeleton organization; GO:0035023//regulation of Rho protein signal transduction; GO:0043065//positive regulation of apoptotic process; GO:0043507//positive regulation of JUN kinase activity; GO:0043547//positive regulation of GTPase activity; GO:0046847//filopodium assembly	GO:0005634//nucleus; GO:0005794//Golgi apparatus; GO:0005829//cytosol; GO:0005856//cytoskeleton; GO:0030027//lamellipodium; GO:0031901//early endosome membrane; GO:0032587//ruffle membrane	GO:0005089//Rho guanyl-nucleotide exchange factor activity; GO:0031267//small GTPase binding; GO:0046872//metal ion binding; GO:1901981//phosphatidylinositol phosphate binding	K05721 FYVE, RhoGEF and PH domain containing 2 | (RefSeq) FGD2, ZFYVE4; FYVE, RhoGEF and PH domain c	http://www.genome.jp/dbget-bin/www_bget?hsa:221472
ALB	3.78058	0.0348116	4.17459	5.55112e-17	5.55112e-17	5.55112e-17	4.48647	0.0282329	0.627021	ALB	213	serum albumin	GO:0001895//retina homeostasis; GO:0002576//platelet degranulation; GO:0006898//receptor-mediated endocytosis; GO:0007584//response to nutrient; GO:0009267//cellular response to starvation; GO:0010033//response to organic substance; GO:0015721//bile acid and bile salt transport; GO:0019836//hemolysis by symbiont of host erythrocytes; GO:0030030//cell projection organization; GO:0042157//lipoprote…	GO:0000922//spindle pole; GO:0005604//basement membrane; GO:0005634//nucleus; GO:0005783//endoplasmic reticulum; GO:0005794//Golgi apparatus; GO:0005814//centriole; GO:0005829//cytosol; GO:0031093//platelet alpha granule lumen; GO:0043209//myelin sheath; GO:0043296//apical junction complex; GO:0045095//keratin filament; GO:0070062//extracellular exosome; GO:0072562//blood microparticle; GO:009753…	GO:0003677//DNA binding; GO:0005504//fatty acid binding; GO:0005507//copper ion binding; GO:0008144//drug binding; GO:0008270//zinc ion binding; GO:0015643//toxic substance binding; GO:0016209//antioxidant activity; GO:0019825//oxygen binding; GO:0019899//enzyme binding; GO:0030170//pyridoxal phosphate binding; GO:0042802//identical protein binding; GO:0051087//chaperone binding	K16141 serum albumin | (RefSeq) ALB, HSA, PRO0883, PRO0903, PRO1341; albumin	http://www.genome.jp/dbget-bin/www_bget?hsa:213
IHH	1.84653	0.0348284	6.21874	5.55112e-17	5.55112e-17	5.55112e-17	4.50758	0.0282329	0.627021	IHH	3549	indian hedgehog protein	GO:0001569//patterning of blood vessels; GO:0001649//osteoblast differentiation; GO:0001701//in utero embryonic development; GO:0001708//cell fate specification; GO:0001947//heart looping; GO:0002053//positive regulation of mesenchymal cell proliferation; GO:0003382//epithelial cell morphogenesis; GO:0003406//retinal pigment epithelium development; GO:0003413//chondrocyte differentiation involved…	GO:0005578//proteinaceous extracellular matrix; GO:0005615//extracellular space; GO:0005886//plasma membrane	GO:0005113//patched binding; GO:0005509//calcium ion binding; GO:0008233//peptidase activity	K11989 indian hedgehog | (RefSeq) IHH, BDA1, HHG2; Indian hedgehog signaling molecule	http://www.genome.jp/dbget-bin/www_bget?hsa:3549
ADD2	0	0.0348452	8.25899	5.55112e-17	5.55112e-17	5.55112e-17	4.52867	0.0282329	0.627021	ADD2	119	beta-adducin	GO:0006811//ion transport; GO:0030097//hemopoiesis; GO:0032092//positive regulation of protein binding; GO:0051016//barbed-end actin filament capping; GO:0051017//actin filament bundle assembly; GO:0055085//transmembrane transport	GO:0005829//cytosol; GO:0005886//plasma membrane; GO:0008290//F-actin capping protein complex	GO:0005198//structural molecule activity; GO:0005516//calmodulin binding; GO:0030507//spectrin binding; GO:0042803//protein homodimerization activity; GO:0046982//protein heterodimerization activity; GO:0051015//actin filament binding	K18622 adducin | (RefSeq) ADD2, ADDB; adducin 2	http://www.genome.jp/dbget-bin/www_bget?hsa:119
RSAD2	5.55112e-17	5.55112e-17	5.55112e-17	0.00333099	0	8.04255	-4.48021	0.0282329	0.627021	RSAD2	91543	radical s-adenosyl methionine domain-containing protein 2	GO:0034157//positive regulation of toll-like receptor 7 signaling pathway; GO:0034165//positive regulation of toll-like receptor 9 signaling pathway; GO:0043367//CD4-positive, alpha-beta T cell differentiation; GO:0045071//negative regulation of viral genome replication; GO:0050709//negative regulation of protein secretion; GO:0051607//defense response to virus; GO:0060337//type I interferon sign…	GO:0005741//mitochondrial outer membrane; GO:0005743//mitochondrial inner membrane; GO:0005789//endoplasmic reticulum membrane; GO:0005794//Golgi apparatus; GO:0005811//lipid particle	GO:0003824//catalytic activity; GO:0043621//protein self-association; GO:0046872//metal ion binding; GO:0051539//4 iron, 4 sulfur cluster binding	K15045 radical S-adenosyl methionine domain-containing protein 2 | (RefSeq) RSAD2, 2510004L01Rik, ci	http://www.genome.jp/dbget-bin/www_bget?hsa:91543
SLC4A1	5.55112e-17	5.55112e-17	5.55112e-17	0.00333099	0	8.04255	-4.48021	0.0282329	0.627021	SLC4A1	6521	solute carrier family anion member 1 (erythrocyte membrane protein band diego blood group)	GO:0015701//bicarbonate transport; GO:0051453//regulation of intracellular pH; GO:1902476//chloride transmembrane transport	GO:0005887//integral component of plasma membrane; GO:0016323//basolateral plasma membrane; GO:0030018//Z disc; GO:0030863//cortical cytoskeleton; GO:0070062//extracellular exosome; GO:0072562//blood microparticle	GO:0003779//actin binding; GO:0005452//inorganic anion exchanger activity; GO:0008022//protein C-terminus binding; GO:0015106//bicarbonate transmembrane transporter activity; GO:0015108//chloride transmembrane transporter activity; GO:0015301//anion:anion antiporter activity; GO:0019899//enzyme binding; GO:0030506//ankyrin binding; GO:0042803//protein homodimerization activity; GO:0043495//protei…	K06573 solute carrier family 4 (anion exchanger), member 1 | (RefSeq) SLC4A1, AE1, BND3, CD233, CHC,	http://www.genome.jp/dbget-bin/www_bget?hsa:6521
KRT33B	5.55112e-17	5.55112e-17	5.55112e-17	0.00332757	7.73067	0.00545667	-4.43472	0.0282329	0.627021	KRT33B	3884	type i cuticular ha3-ii	GO:0007568//aging; GO:0042633//hair cycle	GO:0005615//extracellular space; GO:0005882//intermediate filament; GO:0070062//extracellular exosome	GO:0005198//structural molecule activity; GO:0005515//protein binding	K07604 type I keratin, acidic | (RefSeq) KRT33B, HA3II, Ha-3II, K33B, KRTHA3A, KRTHA3B, hHa3-II; ker	http://www.genome.jp/dbget-bin/www_bget?hsa:3884
NKX6-2	5.55112e-17	5.55112e-17	5.55112e-17	0.00333099	0	8.04255	-4.48021	0.0282329	0.627021	NKX6-2	84504	homeobox protein nkx-	GO:0000122//negative regulation of transcription from RNA polymerase II promoter; GO:0010454//negative regulation of cell fate commitment; GO:0010455//positive regulation of cell fate commitment; GO:0021912//regulation of transcription from RNA polymerase II promoter involved in spinal cord motor neuron fate specification; GO:0021913//regulation of transcription from RNA polymerase II promoter in…	GO:0005634//nucleus	GO:0000978//RNA polymerase II core promoter proximal region sequence-specific DNA binding; GO:0001078//transcriptional repressor activity, RNA polymerase II core promoter proximal region sequence-specific binding	K09350 homeobox protein Nkx-6.2 | (RefSeq) NKX6-2, GTX, NKX6.2, NKX6B, SPAX8; NK6 homeobox 2	http://www.genome.jp/dbget-bin/www_bget?hsa:84504
CLRN3	3.78058	0.0348116	4.17459	5.55112e-17	5.55112e-17	5.55112e-17	4.48647	0.0282329	0.627021	CLRN3	119467	clarin-3	-	GO:0016021//integral component of membrane; GO:0070062//extracellular exosome	-	K23841 clarin | (RefSeq) CLRN3, TMEM12, USH3AL1; clarin 3	http://www.genome.jp/dbget-bin/www_bget?hsa:119467
ANKRD20A1	17.8621	7.56898	22.9871	8.03895	3.71542	9.06811	1.20518	0.028834	0.633826	ANKRD20A1	84210	low quality protein: ankyrin repeat domain-containing protein 20a2-like	-	GO:0005886//plasma membrane	-	K17299 POTE ankyrin domain family protein | (RefSeq) ANKRD20A1, ANKRD20A; ankyrin repeat domain 20 f	http://www.genome.jp/dbget-bin/www_bget?hsa:84210
C19orf35	7.52108	6.34248	6.32837	6.05053	17.0882	24.1702	-1.21294	0.0289183	0.634294	C19orf35	374872	uncharacterized protein c19orf35 homolog	GO:0006468//protein phosphorylation	-	GO:0004672//protein kinase activity	no KO assigned | (RefSeq) PEAK3, C19orf35; PEAK family member 3	http://www.genome.jp/dbget-bin/www_bget?hsa:374872
PRG4	19.8286	19.9204	5.45393	2.01801	5.685	9.06201	1.40885	0.0295868	0.635047	PRG4	10216	low quality protein: proteoglycan 4	GO:0006644//phospholipid metabolic process; GO:0006898//receptor-mediated endocytosis; GO:0006955//immune response; GO:0007165//signal transduction; GO:0008283//cell proliferation; GO:0046839//phospholipid dephosphorylation	GO:0005576//extracellular region; GO:0005887//integral component of plasma membrane	GO:0005044//scavenger receptor activity; GO:0008195//phosphatidate phosphatase activity; GO:0030247//polysaccharide binding; GO:0042577//lipid phosphatase activity; GO:0046872//metal ion binding	no KO assigned | (RefSeq) PRG4, CACP, HAPO, JCAP, MSF, SZP; proteoglycan 4	http://www.genome.jp/dbget-bin/www_bget?hsa:10216
TG	1.75267	8.39804	10.4308	4.01328	0	0.00275312	2.27537	0.0301211	0.640332	TG	7038	thyroglobulin isoform x2	GO:0006590//thyroid hormone generation; GO:0007165//signal transduction; GO:0009268//response to pH; GO:0015705//iodide transport; GO:0030878//thyroid gland development; GO:0031641//regulation of myelination; GO:0032496//response to lipopolysaccharide; GO:0042446//hormone biosynthetic process; GO:0045056//transcytosis	GO:0005615//extracellular space; GO:0005783//endoplasmic reticulum; GO:0005794//Golgi apparatus; GO:0043234//protein complex; GO:0048471//perinuclear region of cytoplasm	GO:0005179//hormone activity; GO:0032403//protein complex binding; GO:0042803//protein homodimerization activity; GO:0043168//anion binding; GO:0051087//chaperone binding; GO:0052689//carboxylic ester hydrolase activity	K10809 thyroglobulin | (RefSeq) TG, AITD3, TGN; thyroglobulin	http://www.genome.jp/dbget-bin/www_bget?hsa:7038
GRAP	2.78167	6.26067	2.14378	15.0655	11.3999	4.05516	-1.42035	0.0301354	0.640332	GRAP	10750	grb2-related adapter protein	GO:0007265//Ras protein signal transduction; GO:0007267//cell-cell signaling; GO:0009967//positive regulation of signal transduction	GO:0005829//cytosol	GO:0005070//SH3/SH2 adaptor activity	K23694 | (RefSeq) GRAP, DFNB114; GRB2 related adaptor protein	http://www.genome.jp/dbget-bin/www_bget?hsa:10750
MRVI1	2.82251	2.11999	2.11504	5.55112e-17	5.55112e-17	5.55112e-17	4.3112	0.030526	0.643873	MRVI1	10335	protein mrvi1 isoform x8	-	GO:0005789//endoplasmic reticulum membrane; GO:0016021//integral component of membrane; GO:0016529//sarcoplasmic reticulum; GO:0031095//platelet dense tubular network membrane; GO:0048471//perinuclear region of cytoplasm	GO:0005515//protein binding	K12337 inositol 1,4,5-triphosphate receptor-associated cGMP kinase substrate | (RefSeq) MRVI1, IRAG,	http://www.genome.jp/dbget-bin/www_bget?hsa:10335
EFCAB6	7.49983	6.35858	8.39857	9.06468	32.6082	11.1172	-1.22778	0.0307284	0.647286	EFCAB6	64800	ef-hand calcium-binding domain-containing protein 6 isoform x1	GO:0006355//regulation of transcription, DNA-templated	GO:0005634//nucleus	GO:0005509//calcium ion binding	K23851 | (RefSeq) EFCAB6, DJBP, HSCBCIP1, dJ185D5.1; EF-hand calcium binding domain 6	http://www.genome.jp/dbget-bin/www_bget?hsa:64800
SLC13A5	1.85592	2.12	3.14138	5.55112e-17	5.55112e-17	5.55112e-17	4.31964	0.0308532	0.647348	SLC13A5	284111	solute carrier family 13 member 5 isoform x1	GO:0006814//sodium ion transport; GO:0015746//citrate transport; GO:0035674//tricarboxylic acid transmembrane transport; GO:0071422//succinate transmembrane transport	GO:0005887//integral component of plasma membrane	GO:0015137//citrate transmembrane transporter activity; GO:0015141//succinate transmembrane transporter activity; GO:0017153//sodium:dicarboxylate symporter activity	K14445 solute carrier family 13 (sodium-dependent dicarboxylate transporter), member 2/3/5 | (RefSeq	http://www.genome.jp/dbget-bin/www_bget?hsa:284111
AMPD1	5.55112e-17	5.55112e-17	5.55112e-17	2.01147	1.88108	3.02318	-4.28237	0.0313069	0.650682	AMPD1	270	amp deaminase 1 isoform x2	GO:0010033//response to organic substance; GO:0032264//IMP salvage	GO:0005829//cytosol	GO:0003876//AMP deaminase activity; GO:0032036//myosin heavy chain binding; GO:0046872//metal ion binding	K01490 AMP deaminase [EC:3.5.4.6] | (RefSeq) AMPD1, MAD, MADA, MMDD; adenosine monophosphate deamina	http://www.genome.jp/dbget-bin/www_bget?hsa:270
KIF4B	18.8609	16.8368	9.5953	8.03978	5.64459	8.0653	1.04838	0.0313418	0.650682	KIF4B	285643	chromosome-associated kinesin kif4b	GO:0000281//mitotic cytokinesis; GO:0006890//retrograde vesicle-mediated transport, Golgi to ER; GO:0007018//microtubule-based movement; GO:0019886//antigen processing and presentation of exogenous peptide antigen via MHC class II; GO:0051256//mitotic spindle midzone assembly	GO:0005654//nucleoplasm; GO:0005829//cytosol; GO:0005871//kinesin complex; GO:0005874//microtubule; GO:0016363//nuclear matrix	GO:0003677//DNA binding; GO:0005524//ATP binding; GO:0008017//microtubule binding; GO:0008574//ATP-dependent microtubule motor activity, plus-end-directed	K10395 kinesin family member 4/21/27 | (RefSeq) KIF4B; kinesin family member 4B	http://www.genome.jp/dbget-bin/www_bget?hsa:285643
MS4A12	0	2.08396	1.05588	4.02251	3.76658	6.04559	-2.05152	0.0315469	0.650682	MS4A12	54860	membrane-spanning 4-domains subfamily a member 12 isoform x1	GO:0055114//oxidation-reduction process; GO:1902600//hydrogen ion transmembrane transport	GO:0016021//integral component of membrane	GO:0004129//cytochrome-c oxidase activity; GO:0005515//protein binding	K22190 membrane-spanning 4-domains subfamily A member 3/4/8/12/15/18 | (RefSeq) MS4A12, Ms4a10; memb	http://www.genome.jp/dbget-bin/www_bget?hsa:54860
EREG	8.54974	2.17659	4.23326	0.00126145	1.91648	1.00915	2.20655	0.0318715	0.650682	EREG	2069	proepiregulin	GO:0000165//MAPK cascade; GO:0001525//angiogenesis; GO:0001550//ovarian cumulus expansion; GO:0001556//oocyte maturation; GO:0007143//female meiotic division; GO:0007267//cell-cell signaling; GO:0009299//mRNA transcription; GO:0009887//organ morphogenesis; GO:0014066//regulation of phosphatidylinositol 3-kinase signaling; GO:0019221//cytokine-mediated signaling pathway; GO:0030216//keratinocyte d…	GO:0005615//extracellular space; GO:0005622//intracellular; GO:0005887//integral component of plasma membrane	GO:0004713//protein tyrosine kinase activity; GO:0005088//Ras guanyl-nucleotide exchange factor activity; GO:0005154//epidermal growth factor receptor binding; GO:0008083//growth factor activity; GO:0046934//phosphatidylinositol-4,5-bisphosphate 3-kinase activity	K09784 epiregulin | (RefSeq) EREG, EPR, ER, Ep; epiregulin	http://www.genome.jp/dbget-bin/www_bget?hsa:2069
GPR52	3.65489	5.32044	12.4874	2.01069	2.86279	1.01257	1.79812	0.0319624	0.650682	GPR52	9293	probable g-protein coupled receptor 52	GO:0001963//synaptic transmission, dopaminergic; GO:0007191//adenylate cyclase-activating dopamine receptor signaling pathway; GO:0007612//learning; GO:0060158//phospholipase C-activating dopamine receptor signaling pathway	GO:0005887//integral component of plasma membrane	GO:0001588//dopamine neurotransmitter receptor activity, coupled via Gs; GO:0035240//dopamine binding	K08407 G protein-coupled receptor 52 | (RefSeq) GPR52; G protein-coupled receptor 52	http://www.genome.jp/dbget-bin/www_bget?hsa:9293
SERF1A	2.85884	0.0175466	1.06333	4.024	5.69364	6.04844	-1.87745	0.032001	0.650682	SERF1A	728492	small edrk-rich factor 1	GO:0007399//nervous system development	GO:0016021//integral component of membrane	-	no KO assigned | (RefSeq) SERF1B, FAM2B, H4F5C, h4F5; small EDRK-rich factor 1B	http://www.genome.jp/dbget-bin/www_bget?hsa:728492
SEBOX	1.78874	8.34979	5.26114	1.00557	1.91648	0.00206851	2.24538	0.0321954	0.650682	SEBOX	645832	homeobox protein sebox	GO:0006355//regulation of transcription, DNA-templated; GO:0009792//embryo development ending in birth or egg hatching; GO:0048477//oogenesis	GO:0005634//nucleus	GO:0003677//DNA binding	no KO assigned | (RefSeq) SEBOX, OG-9, OG9, OG9X; SEBOX homeobox	http://www.genome.jp/dbget-bin/www_bget?hsa:645832
CEACAM16	2.79131	4.20107	3.16647	4.03125	12.4099	10.0808	-1.35635	0.0325421	0.653546	CEACAM16	388551	carcinoembryonic antigen-related cell adhesion molecule 16	GO:0007605//sensory perception of sound	GO:0005615//extracellular space; GO:0016021//integral component of membrane; GO:0032426//stereocilium bundle tip	GO:0042802//identical protein binding	K06499 carcinoembryonic antigen-related cell adhesion molecule | (RefSeq) CEACAM16, CEAL2, DFNA4B, D	http://www.genome.jp/dbget-bin/www_bget?hsa:388551
AP3S2	4.6155	8.40696	8.3902	21.0951	16.1249	9.09936	-1.10439	0.032871	0.657853	AP3S2	10239	ap-3 complex subunit sigma-2	GO:0006886//intracellular protein transport; GO:0048490//anterograde synaptic vesicle transport	GO:0005802//trans-Golgi network; GO:0030027//lamellipodium; GO:0030123//AP-3 adaptor complex; GO:0030659//cytoplasmic vesicle membrane; GO:1904115//axon cytoplasm	GO:0008565//protein transporter activity	K12399 AP-3 complex subunit sigma | (RefSeq) AP3S2, AP3S3, sigma3b; adaptor related protein complex	http://www.genome.jp/dbget-bin/www_bget?hsa:10239
SLC8A2	5.68577	4.20999	1.10701	19.0771	9.44015	4.05703	-1.53094	0.0332525	0.657853	SLC8A2	6543	sodium calcium exchanger 2 isoform x1	GO:0006874//cellular calcium ion homeostasis; GO:0007612//learning; GO:0007613//memory; GO:0035725//sodium ion transmembrane transport; GO:0048172//regulation of short-term neuronal synaptic plasticity; GO:0060291//long-term synaptic potentiation; GO:0070588//calcium ion transmembrane transport; GO:1903779//regulation of cardiac conduction	GO:0005887//integral component of plasma membrane; GO:0016323//basolateral plasma membrane; GO:0043197//dendritic spine; GO:0043204//perikaryon	GO:0005432//calcium:sodium antiporter activity; GO:0005516//calmodulin binding; GO:0046872//metal ion binding	K05849 solute carrier family 8 (sodium/calcium exchanger) | (RefSeq) SLC8A2, NCX2; solute carrier fa	http://www.genome.jp/dbget-bin/www_bget?hsa:6543
MEP1B	7.45966	14.6086	4.30833	3.01581	1.86596	4.03015	1.52991	0.0339437	0.662306	MEP1B	4225	meprin a subunit beta isoform x1	GO:0006508//proteolysis; GO:0006954//inflammatory response; GO:0007586//digestion; GO:1901998//toxin transport	GO:0005615//extracellular space; GO:0005887//integral component of plasma membrane	GO:0004222//metalloendopeptidase activity; GO:0005515//protein binding; GO:0008270//zinc ion binding	K08606 meprin B [EC:3.4.24.63] | (RefSeq) MEP1B; meprin A subunit beta	http://www.genome.jp/dbget-bin/www_bget?hsa:4225
HAVCR2	5.69829	0.0433251	4.19273	28.1064	1.69071	11.1031	-2.00348	0.0345516	0.6642	HAVCR2	84868	hepatitis a virus cellular receptor 2	GO:0002281//macrophage activation involved in immune response; GO:0002519//natural killer cell tolerance induction; GO:0002652//regulation of tolerance induction dependent upon immune response; GO:0002826//negative regulation of T-helper 1 type immune response; GO:0002859//negative regulation of natural killer cell mediated cytotoxicity directed against tumor cell target; GO:0006954//inflammatory…	GO:0001772//immunological synapse; GO:0005769//early endosome; GO:0009986//cell surface; GO:0016021//integral component of membrane; GO:0030054//cell junction; GO:0070062//extracellular exosome	GO:0046872//metal ion binding	K20414 hepatitis A virus cellular receptor 2 | (RefSeq) HAVCR2, CD366, HAVcr-2, KIM-3, SPTCL, TIM3,	http://www.genome.jp/dbget-bin/www_bget?hsa:84868
C1orf234	3.61521	15.6333	7.40296	3.01581	1.86596	4.03015	1.54423	0.0346118	0.6642	C1orf234	729059	---	-	-	-	no KO assigned | (RefSeq) TEX46, C1orf234, TEX#; testis expressed 46	http://www.genome.jp/dbget-bin/www_bget?hsa:729059
SLC8A1	17.0379	10.5803	7.4655	5.02522	7.66212	1.02006	1.32774	0.0347084	0.6642	SLC8A1	6546	sodium calcium exchanger 1 isoform x6	GO:0002027//regulation of heart rate; GO:0002028//regulation of sodium ion transport; GO:0006883//cellular sodium ion homeostasis; GO:0007584//response to nutrient; GO:0009749//response to glucose; GO:0010649//regulation of cell communication by electrical coupling; GO:0010763//positive regulation of fibroblast migration; GO:0010881//regulation of cardiac muscle contraction by regulation of the r…	GO:0005739//mitochondrion; GO:0005829//cytosol; GO:0005874//microtubule; GO:0005887//integral component of plasma membrane; GO:0014704//intercalated disc; GO:0030018//Z disc; GO:0030315//T-tubule; GO:0043197//dendritic spine; GO:0043198//dendritic shaft	GO:0005432//calcium:sodium antiporter activity; GO:0005509//calcium ion binding; GO:0005516//calmodulin binding; GO:0030506//ankyrin binding; GO:0044325//ion channel binding	K05849 solute carrier family 8 (sodium/calcium exchanger) | (RefSeq) SLC8A1, NCX1; solute carrier fa	http://www.genome.jp/dbget-bin/www_bget?hsa:6546
TTYH1	8.32238	15.7401	13.6564	2.01801	7.63234	7.05404	1.15363	0.0349023	0.6642	TTYH1	57348	protein tweety homolog 1 isoform x3	GO:0007067//mitotic nuclear division; GO:0016337//single organismal cell-cell adhesion; GO:0031589//cell-substrate adhesion; GO:0034755//iron ion transmembrane transport; GO:0044070//regulation of anion transport; GO:0046847//filopodium assembly; GO:1902476//chloride transmembrane transport	GO:0030868//smooth endoplasmic reticulum membrane; GO:0031527//filopodium membrane; GO:0032433//filopodium tip; GO:0034707//chloride channel complex	GO:0005381//iron ion transmembrane transporter activity; GO:0005509//calcium ion binding; GO:0072320//volume-sensitive chloride channel activity	K22641 protein tweety | (RefSeq) TTYH1; tweety family member 1	http://www.genome.jp/dbget-bin/www_bget?hsa:57348
GPC4	0	1.04045	0.00423651	2.01363	1.85881	6.03937	-2.88589	0.0352732	0.66705	GPC4	2239	glypican-4	GO:0001523//retinoid metabolic process; GO:0006024//glycosaminoglycan biosynthetic process; GO:0006027//glycosaminoglycan catabolic process; GO:0008283//cell proliferation; GO:0060071//Wnt signaling pathway, planar cell polarity pathway	GO:0005578//proteinaceous extracellular matrix; GO:0005615//extracellular space; GO:0005634//nucleus; GO:0005796//Golgi lumen; GO:0005887//integral component of plasma membrane; GO:0009897//external side of plasma membrane; GO:0031225//anchored component of membrane; GO:0043202//lysosomal lumen; GO:0070062//extracellular exosome	GO:0043395//heparan sulfate proteoglycan binding	K08110 glypican 4 | (RefSeq) GPC4, K-glypican, KPTS; glypican 4	http://www.genome.jp/dbget-bin/www_bget?hsa:2239
GBP2	7.49984	4.29486	10.4493	22.0968	11.2819	12.1138	-1.01906	0.0353479	0.66705	GBP2	2634	interferon-induced guanylate-binding protein 2	GO:0060333//interferon-gamma-mediated signaling pathway; GO:0060337//type I interferon signaling pathway	GO:0000139//Golgi membrane; GO:0005829//cytosol; GO:0048471//perinuclear region of cytoplasm	GO:0003924//GTPase activity; GO:0005515//protein binding; GO:0005525//GTP binding	K20897 guanylate-binding protein 2 | (RefSeq) GBP2; guanylate binding protein 2	http://www.genome.jp/dbget-bin/www_bget?hsa:2634
GFRA2	0.896088	4.17205	2.11507	5.55112e-17	5.55112e-17	5.55112e-17	4.33061	0.0359279	0.667273	GFRA2	2675	gdnf family receptor alpha-2 isoform x3	GO:0000165//MAPK cascade; GO:0007399//nervous system development; GO:0031953//negative regulation of protein autophosphorylation; GO:0035860//glial cell-derived neurotrophic factor receptor signaling pathway; GO:0043547//positive regulation of GTPase activity; GO:1903263//positive regulation of serine phosphorylation of STAT3 protein	GO:0005622//intracellular; GO:0005886//plasma membrane; GO:0019898//extrinsic component of membrane; GO:0031225//anchored component of membrane	GO:0005088//Ras guanyl-nucleotide exchange factor activity; GO:0016167//glial cell-derived neurotrophic factor receptor activity	no KO assigned | (RefSeq) GFRA2, GDNFRB, NRTNR-ALPHA, NTNRA, RETL2, TRNR2; GDNF family receptor alph	http://www.genome.jp/dbget-bin/www_bget?hsa:2675
SCUBE2	3.66323	11.4737	5.29993	21.096	18.0601	8.09479	-1.19702	0.0362365	0.667273	SCUBE2	57758	signal cub and egf-like domain-containing protein 2 isoform x4	-	GO:0005576//extracellular region	GO:0005509//calcium ion binding	no KO assigned | (RefSeq) SCUBE2, CEGB1, CEGF1, CEGP1, scube/You; signal peptide, CUB domain and EGF	http://www.genome.jp/dbget-bin/www_bget?hsa:57758
TMPRSS7	0	2.07309	0.00845634	2.01496	4.75586	5.03859	-2.3388	0.0368449	0.668444	TMPRSS7	344805	transmembrane protease serine 7	GO:0006508//proteolysis	GO:0005886//plasma membrane; GO:0016021//integral component of membrane	GO:0004252//serine-type endopeptidase activity	K09638 transmembrane protease serine 7 [EC:3.4.21.-] | (RefSeq) TMPRSS7; transmembrane serine protea	http://www.genome.jp/dbget-bin/www_bget?hsa:344805
OR51I1	6.51431	13.5636	4.29575	16.0839	20.9599	12.1183	-1.00208	0.0372239	0.671462	OR51I1	390063	olfactory receptor 51i1	GO:0007186//G-protein coupled receptor signaling pathway; GO:0050911//detection of chemical stimulus involved in sensory perception of smell	GO:0005886//plasma membrane; GO:0016021//integral component of membrane	GO:0004930//G-protein coupled receptor activity; GO:0004984//olfactory receptor activity	K04257 olfactory receptor | (RefSeq) OR51I1; olfactory receptor family 51 subfamily I member 1	http://www.genome.jp/dbget-bin/www_bget?hsa:390063
MAGEA2B	0	0.00881433	2.07008	5.02352	1.84514	5.0386	-2.3481	0.0379103	0.676333	MAGEA2B	266740	melanoma-associated antigen 2	GO:0000122//negative regulation of transcription from RNA polymerase II promoter; GO:0033234//negative regulation of protein sumoylation; GO:0044257//cellular protein catabolic process; GO:0051443//positive regulation of ubiquitin-protein transferase activity; GO:0072331//signal transduction by p53 class mediator; GO:0090398//cellular senescence; GO:1901984//negative regulation of protein acetyla…	GO:0016605//PML body	GO:0031625//ubiquitin protein ligase binding; GO:0042826//histone deacetylase binding; GO:0070491//repressing transcription factor binding	no KO assigned | (RefSeq) MAGEA2B, CT1.2, MAGE2; MAGE family member A2B	http://www.genome.jp/dbget-bin/www_bget?hsa:266740
KLK10	11.3877	0.0889613	9.41526	2.00899	1.90671	0.00275243	2.30209	0.0382979	0.678533	KLK10	5655	kallikrein-10	GO:0006508//proteolysis; GO:0007049//cell cycle	GO:0005576//extracellular region	GO:0004252//serine-type endopeptidase activity	K09619 kallikrein 10 [EC:3.4.21.-] | (RefSeq) KLK10, NES1, PRSSL1; kallikrein related peptidase 10	http://www.genome.jp/dbget-bin/www_bget?hsa:5655
CCT6B	2.68284	7.39629	13.5306	19.0955	23.8423	10.1118	-1.15696	0.0383489	0.678533	CCT6B	10693	t-complex protein 1 subunit zeta-2 isoform x1	GO:0006457//protein folding; GO:0007283//spermatogenesis; GO:0015031//protein transport; GO:0051131//chaperone-mediated protein complex assembly; GO:1901998//toxin transport	GO:0005832//chaperonin-containing T-complex	GO:0005524//ATP binding; GO:0008565//protein transporter activity; GO:0051082//unfolded protein binding	K09498 T-complex protein 1 subunit zeta | (RefSeq) CCT6B, CCT-zeta-2, CCTZ-2, Cctz2, TCP-1-zeta-2, T	http://www.genome.jp/dbget-bin/www_bget?hsa:10693
GPR183	2.78167	0.0475995	8.29386	0.00042225	0.959874	0.000692397	3.09398	0.0383491	0.678533	GPR183	1880	g-protein coupled receptor 183	GO:0002250//adaptive immune response; GO:0002313//mature B cell differentiation involved in immune response; GO:0006959//humoral immune response; GO:0007186//G-protein coupled receptor signaling pathway; GO:0030890//positive regulation of B cell proliferation; GO:0070374//positive regulation of ERK1 and ERK2 cascade	GO:0005887//integral component of plasma membrane	GO:0004930//G-protein coupled receptor activity; GO:0008142//oxysterol binding	K04305 Epstein-Barr virus induced gene 2 | (RefSeq) GPR183, EBI2, hEBI2; G protein-coupled receptor	http://www.genome.jp/dbget-bin/www_bget?hsa:1880
CD200R1	1.91218	0.00880997	0.00845209	2.01496	3.78285	6.04258	-2.36156	0.038625	0.680631	CD200R1	131450	cell surface glycoprotein cd200 receptor 1 isoform x2	GO:0016032//viral process; GO:0050776//regulation of immune response	GO:0005576//extracellular region; GO:0005886//plasma membrane; GO:0016021//integral component of membrane; GO:0043235//receptor complex	GO:0005515//protein binding	K21668 cell surface glycoprotein CD200 receptor 1 | (RefSeq) CD200R1, CD200R, HCRTR2, MOX2R, OX2R; C	http://www.genome.jp/dbget-bin/www_bget?hsa:131450
IGFL1	1.91218	0.00880997	0.00845209	2.01622	1.83217	10.0606	-2.59714	0.0391432	0.68167	IGFL1	374918	insulin growth factor-like family member 1	-	GO:0005615//extracellular space	GO:0005515//protein binding	no KO assigned | (RefSeq) IGFL1, APRG644, UNQ644; IGF like family member 1	http://www.genome.jp/dbget-bin/www_bget?hsa:374918
CPA3	1.84653	4.18212	2.12263	6.03502	4.66843	12.0832	-1.44624	0.0399275	0.68167	CPA3	1359	mast cell carboxypeptidase a	GO:0002003//angiotensin maturation; GO:0002230//positive regulation of defense response to virus by host; GO:0016573//histone acetylation; GO:0098792//xenophagy	GO:0005615//extracellular space; GO:0030133//transport vesicle; GO:0030141//secretory granule	GO:0004181//metallocarboxypeptidase activity; GO:0008270//zinc ion binding	K08780 carboxypeptidase A3 [EC:3.4.17.1] | (RefSeq) CPA3, MC-CPA; carboxypeptidase A3	http://www.genome.jp/dbget-bin/www_bget?hsa:1359
FILIP1L	7.64443	0.0433045	2.13686	8.04451	11.4265	8.07306	-1.43504	0.0400881	0.68167	FILIP1L	11259	filamin a-interacting protein 1-like isoform x2	-	GO:0005634//nucleus; GO:0005737//cytoplasm; GO:0016020//membrane	-	no KO assigned | (RefSeq) FILIP1L, DOC-1, DOC1, GIP130, GIP90; filamin A interacting protein 1 like	http://www.genome.jp/dbget-bin/www_bget?hsa:11259
CCL20	5.48313	17.7446	9.50571	2.01496	1.84514	8.05001	1.43529	0.0410636	0.688442	CCL20	6364	c-c motif chemokine 20 isoform x1	GO:0002548//monocyte chemotaxis; GO:0006954//inflammatory response; GO:0007186//G-protein coupled receptor signaling pathway; GO:0007267//cell-cell signaling; GO:0030593//neutrophil chemotaxis; GO:0042060//wound healing; GO:0042742//defense response to bacterium; GO:0043547//positive regulation of GTPase activity; GO:0048247//lymphocyte chemotaxis; GO:0050726//positive regulation of interleukin-1…	GO:0005615//extracellular space	GO:0008009//chemokine activity; GO:0048020//CCR chemokine receptor binding	K14625 C-C motif chemokine 20 | (RefSeq) CCL20, CKb4, Exodus, LARC, MIP-3-alpha, MIP-3a, MIP3A, SCYA	http://www.genome.jp/dbget-bin/www_bget?hsa:6364
ZNF287	1.89904	1.05828	0.0126532	2.01682	9.60499	3.0332	-2.14817	0.0411436	0.688442	ZNF287	57336	zinc finger protein 287	GO:0042035//regulation of cytokine biosynthetic process; GO:0045893//positive regulation of transcription, DNA-templated	GO:0005634//nucleus	GO:0003677//DNA binding; GO:0003700//transcription factor activity, sequence-specific DNA binding; GO:0046872//metal ion binding	K09229 KRAB and SCAN domains-containing zinc finger protein | (RefSeq) ZNF287, ZKSCAN13, ZSCAN45; zi	http://www.genome.jp/dbget-bin/www_bget?hsa:57336
PLXNA4	5.55112e-17	5.55112e-17	5.55112e-17	0.00291897	3.82872	3.02317	-4.27151	0.0427001	0.688442	PLXNA4	91584	plexin-a4 isoform x1	GO:0021612//facial nerve structural organization; GO:0021615//glossopharyngeal nerve morphogenesis; GO:0021637//trigeminal nerve structural organization; GO:0021644//vagus nerve morphogenesis; GO:0021784//postganglionic parasympathetic fiber development; GO:0021793//chemorepulsion of branchiomotor axon; GO:0021960//anterior commissure morphogenesis; GO:0030334//regulation of cell migration; GO:00…	GO:0002116//semaphorin receptor complex; GO:0005887//integral component of plasma membrane	GO:0017154//semaphorin receptor activity	K06820 plexin A | (RefSeq) PLXNA4, FAYV2820, PLEXA4, PLXNA4A, PLXNA4B, PRO34003; plexin A4	http://www.genome.jp/dbget-bin/www_bget?hsa:91584
ZNF679	4.76509	0.0305121	2.11501	5.55112e-17	5.55112e-17	5.55112e-17	4.28678	0.0427001	0.688442	ZNF679	168417	zinc finger protein 679	GO:0006355//regulation of transcription, DNA-templated	GO:0005634//nucleus	GO:0000978//RNA polymerase II core promoter proximal region sequence-specific DNA binding; GO:0005515//protein binding; GO:0046872//metal ion binding	K09228 KRAB domain-containing zinc finger protein | (RefSeq) ZNF679; zinc finger protein 679	http://www.genome.jp/dbget-bin/www_bget?hsa:168417
ATOH1	4.76509	2.11996	0.0292724	5.55112e-17	5.55112e-17	5.55112e-17	4.28721	0.0427001	0.688442	ATOH1	474	protein atonal homolog 1	GO:0001764//neuron migration; GO:0007219//Notch signaling pathway; GO:0007411//axon guidance; GO:0021987//cerebral cortex development; GO:0042472//inner ear morphogenesis; GO:0042667//auditory receptor cell fate specification; GO:0042668//auditory receptor cell fate determination; GO:0043066//negative regulation of apoptotic process; GO:0045609//positive regulation of auditory receptor cell diffe…	GO:0005634//nucleus	GO:0000978//RNA polymerase II core promoter proximal region sequence-specific DNA binding; GO:0001077//transcriptional activator activity, RNA polymerase II core promoter proximal region sequence-specific binding; GO:0031490//chromatin DNA binding; GO:0046983//protein dimerization activity	K09083 atonal protein 1/7 | (RefSeq) ATOH1, ATH1, HATH1, MATH-1, bHLHa14; atonal bHLH transcription	http://www.genome.jp/dbget-bin/www_bget?hsa:474
MUC4	5.55112e-17	5.55112e-17	5.55112e-17	6.02076	0.914321	0.00478828	-4.28779	0.0427001	0.688442	MUC4	4585	mucin-4 isoform x1	GO:0007160//cell-matrix adhesion; GO:0016266//O-glycan processing; GO:0030277//maintenance of gastrointestinal epithelium	GO:0005578//proteinaceous extracellular matrix; GO:0005615//extracellular space; GO:0005796//Golgi lumen; GO:0005887//integral component of plasma membrane; GO:0070062//extracellular exosome	GO:0005176//ErbB-2 class receptor binding; GO:0030197//extracellular matrix constituent, lubricant activity	K22017 mucin-4 | (RefSeq) MUC4, ASGP, HSA276359, MUC-4; mucin 4, cell surface associated	http://www.genome.jp/dbget-bin/www_bget?hsa:4585
ANKRD60	5.55112e-17	5.55112e-17	5.55112e-17	0.00291935	2.85343	4.02706	-4.27758	0.0427001	0.688442	ANKRD60	140731	Ankyrin repeat domain-containing protein 60	-	-	-	no KO assigned | (RefSeq) ANKRD60, C20orf86, bA196N14.3; ankyrin repeat domain 60	http://www.genome.jp/dbget-bin/www_bget?hsa:140731
SIRPB2	0	0.0305491	7.22725	5.55112e-17	5.55112e-17	5.55112e-17	4.34321	0.0427001	0.688442	SIRPB2	284759	signal-regulatory protein beta-2 isoform x2	GO:0007267//cell-cell signaling; GO:0008284//positive regulation of cell proliferation; GO:0008285//negative regulation of cell proliferation; GO:0035556//intracellular signal transduction; GO:0050870//positive regulation of T cell activation; GO:0050900//leukocyte migration	GO:0005622//intracellular; GO:0005886//plasma membrane; GO:0016021//integral component of membrane	GO:0005515//protein binding	K16826 signal-regulatory protein beta 2 | (RefSeq) SIRPB2, PTPN1L, PTPNS1L3, dJ776F14.2; signal regu	http://www.genome.jp/dbget-bin/www_bget?hsa:284759
SULT1C2	5.55112e-17	5.55112e-17	5.55112e-17	3.01412	3.82872	0.00478652	-4.27054	0.0427001	0.688442	SULT1C2	6819	sulfotransferase 1c2 isoform x1	GO:0009308//amine metabolic process; GO:0050427//3'-phosphoadenosine 5'-phosphosulfate metabolic process; GO:0051923//sulfation	GO:0005829//cytosol; GO:0070062//extracellular exosome	GO:0004062//aryl sulfotransferase activity; GO:0005515//protein binding	K01025 sulfotransferase [EC:2.8.2.-] | (RefSeq) SULT1C2, ST1C1, ST1C2, SULT1C1, humSULTC2; sulfotran	http://www.genome.jp/dbget-bin/www_bget?hsa:6819
OAS2	5.55112e-17	5.55112e-17	5.55112e-17	1.00829	5.78429	0.00478535	-4.25903	0.0427001	0.688442	OAS2	4939	2 -oligoadenylate synthetase 2	GO:0006164//purine nucleotide biosynthetic process; GO:0006401//RNA catabolic process; GO:0006486//protein glycosylation; GO:0018377//protein myristoylation; GO:0051607//defense response to virus; GO:0060333//interferon-gamma-mediated signaling pathway; GO:0060337//type I interferon signaling pathway	GO:0005634//nucleus; GO:0005739//mitochondrion; GO:0005783//endoplasmic reticulum; GO:0005829//cytosol; GO:0016020//membrane; GO:0048471//perinuclear region of cytoplasm	GO:0001730//2'-5'-oligoadenylate synthetase activity; GO:0003725//double-stranded RNA binding; GO:0005515//protein binding; GO:0005524//ATP binding; GO:0008270//zinc ion binding	K14216 2'-5'-oligoadenylate synthetase [EC:2.7.7.84] | (RefSeq) OAS2; 2'-5'-oligoadenylate synthetas	http://www.genome.jp/dbget-bin/www_bget?hsa:4939
WDFY4	5.55112e-17	5.55112e-17	5.55112e-17	0.00291935	2.85343	4.02706	-4.27758	0.0427001	0.688442	WDFY4	57705	wd repeat- and fyve domain-containing protein 4 isoform x1	-	GO:0012505//endomembrane system; GO:0016021//integral component of membrane; GO:0019898//extrinsic component of membrane	GO:0005543//phospholipid binding	no KO assigned | (RefSeq) WDFY4, C10orf64; WDFY family member 4	http://www.genome.jp/dbget-bin/www_bget?hsa:57705
RAB33A	0	0.00881433	2.07008	3.01955	0.87379	10.0606	-2.56804	0.0427017	0.688442	RAB33A	9363	ras-related protein rab-33a	GO:0007264//small GTPase mediated signal transduction; GO:0019882//antigen processing and presentation; GO:2000785//regulation of autophagosome assembly	GO:0005622//intracellular; GO:0005886//plasma membrane	GO:0003924//GTPase activity; GO:0005515//protein binding; GO:0005525//GTP binding	K07919 Ras-related protein Rab-33A | (RefSeq) RAB33A, RabS10; RAB33A, member RAS oncogene family	http://www.genome.jp/dbget-bin/www_bget?hsa:9363
S1PR1	7.29066	14.7875	25.0202	8.03978	5.64459	8.0653	1.1034	0.0437242	0.690322	S1PR1	1901	sphingosine 1-phosphate receptor 1	GO:0001525//angiogenesis; GO:0001955//blood vessel maturation; GO:0003245//cardiac muscle tissue growth involved in heart morphogenesis; GO:0003376//sphingosine-1-phosphate signaling pathway; GO:0007193//adenylate cyclase-inhibiting G-protein coupled receptor signaling pathway; GO:0007420//brain development; GO:0019226//transmission of nerve impulse; GO:0030032//lamellipodium assembly; GO:0030155…	GO:0005768//endosome; GO:0005829//cytosol; GO:0009897//external side of plasma membrane; GO:0016021//integral component of membrane; GO:0031226//intrinsic component of plasma membrane; GO:0045121//membrane raft	GO:0001664//G-protein coupled receptor binding; GO:0038036//sphingosine-1-phosphate receptor activity; GO:0046625//sphingolipid binding	K04288 sphingosine 1-phosphate receptor 1 | (RefSeq) S1PR1, CD363, CHEDG1, D1S3362, ECGF1, EDG-1, ED	http://www.genome.jp/dbget-bin/www_bget?hsa:1901
PI15	1.8288	2.14286	6.23995	2.02632	10.411	20.1303	-1.63919	0.0439008	0.690887	PI15	51050	peptidase inhibitor 15	GO:0010466//negative regulation of peptidase activity	GO:0070062//extracellular exosome	GO:0030414//peptidase inhibitor activity	no KO assigned | (RefSeq) PI15, CRISP8, P24TI, P25TI; peptidase inhibitor 15	http://www.genome.jp/dbget-bin/www_bget?hsa:51050
ZNF671	4.69335	4.22716	4.2178	16.0679	9.45603	5.06103	-1.19578	0.0442329	0.69143	ZNF671	79891	zinc finger protein 671 isoform x2	GO:0006357//regulation of transcription from RNA polymerase II promoter	GO:0005634//nucleus	GO:0003677//DNA binding; GO:0003712//transcription cofactor activity; GO:0005515//protein binding; GO:0046872//metal ion binding	K09228 KRAB domain-containing zinc finger protein | (RefSeq) ZNF671; zinc finger protein 671	http://www.genome.jp/dbget-bin/www_bget?hsa:79891
ST3GAL6	1.89904	1.05828	0.0126532	11.0413	3.75115	1.02175	-2.26124	0.0446902	0.692547	ST3GAL6	10402	type 2 lactosamine alpha- -sialyltransferase isoform x4	GO:0001574//ganglioside biosynthetic process; GO:0009311//oligosaccharide metabolic process; GO:0018146//keratan sulfate biosynthetic process; GO:0018279//protein N-linked glycosylation via asparagine; GO:0071354//cellular response to interleukin-6; GO:0097503//sialylation	GO:0030173//integral component of Golgi membrane; GO:0070062//extracellular exosome	GO:0003836//beta-galactoside (CMP) alpha-2,3-sialyltransferase activity; GO:0052798//beta-galactoside alpha-2,3-sialyltransferase activity	K03792 neolactotetraosylceramide alpha-2,3-sialyltransferase (sialyltransferase 10) [EC:2.4.99.6] |	http://www.genome.jp/dbget-bin/www_bget?hsa:10402
TRPM6	1.88713	1.06606	1.06334	3.02222	1.80782	13.0784	-2.05579	0.0448488	0.693924	TRPM6	140803	transient receptor potential cation channel subfamily m member 6 isoform x2	GO:0006468//protein phosphorylation; GO:0009636//response to toxic substance; GO:0051262//protein tetramerization; GO:0070588//calcium ion transmembrane transport	GO:0016021//integral component of membrane; GO:0016324//apical plasma membrane; GO:0031526//brush border membrane	GO:0004674//protein serine/threonine kinase activity; GO:0005262//calcium channel activity; GO:0005515//protein binding; GO:0005524//ATP binding; GO:0046872//metal ion binding	K04981 transient receptor potential cation channel subfamily M member 6 [EC:2.7.11.1] | (RefSeq) TRP	http://www.genome.jp/dbget-bin/www_bget?hsa:140803
SMCO2	0	5.17111	0.0210167	6.03276	3.72228	10.0706	-1.87673	0.0457039	0.694886	SMCO2	341346	single-pass membrane and coiled-coil domain-containing protein 2 isoform x1	-	GO:0016021//integral component of membrane	-	no KO assigned | (RefSeq) SMCO2, C12orf70; single-pass membrane protein with coiled-coil domains 2	http://www.genome.jp/dbget-bin/www_bget?hsa:341346
FBN3	15.0672	8.53974	14.6911	3.02156	11.5374	2.02956	1.1859	0.0457306	0.694886	FBN3	84467	fibrillin 3	GO:0009653//anatomical structure morphogenesis; GO:0090287//regulation of cellular response to growth factor stimulus	GO:0005578//proteinaceous extracellular matrix	GO:0005201//extracellular matrix structural constituent; GO:0005509//calcium ion binding	K23342 fibrillin 2/3 | (RefSeq) FBN3; fibrillin 3	http://www.genome.jp/dbget-bin/www_bget?hsa:84467
ICAM4	8.56273	4.23527	1.1233	20.0862	15.2121	4.06319	-1.47288	0.0459361	0.694886	ICAM4	3386	intercellular adhesion molecule 4	GO:0016337//single organismal cell-cell adhesion; GO:0030198//extracellular matrix organization; GO:0050776//regulation of immune response	GO:0005615//extracellular space; GO:0005737//cytoplasm; GO:0005887//integral component of plasma membrane	GO:0005178//integrin binding	K06581 intercellular adhesion molecule 4 | (RefSeq) ICAM4, CD242, LW; intercellular adhesion molecul	http://www.genome.jp/dbget-bin/www_bget?hsa:3386
WAS	2.76325	3.19729	7.2926	13.0596	6.55438	10.0848	-1.14613	0.0471619	0.698163	WAS	7454	wiskott-aldrich syndrome protein isoform x1	GO:0002625//regulation of T cell antigen processing and presentation; GO:0006952//defense response; GO:0007596//blood coagulation; GO:0008544//epidermis development; GO:0016197//endosomal transport; GO:0030048//actin filament-based movement; GO:0038096//Fc-gamma receptor signaling pathway involved in phagocytosis; GO:0042110//T cell activation; GO:0050790//regulation of catalytic activity; GO:005…	GO:0005829//cytosol; GO:0005911//cell-cell junction; GO:0012506//vesicle membrane; GO:0015629//actin cytoskeleton; GO:0070062//extracellular exosome	GO:0003779//actin binding; GO:0017124//SH3 domain binding; GO:0019901//protein kinase binding; GO:0030695//GTPase regulator activity; GO:0042802//identical protein binding; GO:0043274//phospholipase binding	K05747 Wiskott-Aldrich syndrome protein | (RefSeq) WAS, IMD2, SCNX, THC, THC1, WASP, WASPA; WASP act	http://www.genome.jp/dbget-bin/www_bget?hsa:7454
OPRL1	5.60808	2.19531	10.4111	0.0016781	3.86212	0.00275175	2.12389	0.047678	0.70168	OPRL1	4987	nociceptin receptor isoform x3	GO:0001934//positive regulation of protein phosphorylation; GO:0007193//adenylate cyclase-inhibiting G-protein coupled receptor signaling pathway; GO:0007204//positive regulation of cytosolic calcium ion concentration; GO:0007218//neuropeptide signaling pathway; GO:0007268//synaptic transmission; GO:0030818//negative regulation of cAMP biosynthetic process; GO:0032355//response to estradiol; GO:0…	GO:0005829//cytosol; GO:0005887//integral component of plasma membrane; GO:0031410//cytoplasmic vesicle; GO:0043005//neuron projection	GO:0001626//nociceptin receptor activity; GO:0008022//protein C-terminus binding; GO:0042923//neuropeptide binding	K04216 nociceptin receptor | (RefSeq) OPRL1, KOR-3, NOCIR, NOP, NOPr, OOR, ORL1; opioid related noci	http://www.genome.jp/dbget-bin/www_bget?hsa:4987
CRHR2	6.62011	3.20466	4.22563	5.03955	19.1551	10.0911	-1.26035	0.0479022	0.702713	CRHR2	1395	corticotropin-releasing factor receptor 2 isoform x2	GO:0007015//actin filament organization; GO:0007166//cell surface receptor signaling pathway; GO:0007188//adenylate cyclase-modulating G-protein coupled receptor signaling pathway; GO:0007205//protein kinase C-activating G-protein coupled receptor signaling pathway; GO:0009755//hormone-mediated signaling pathway; GO:0010460//positive regulation of heart rate; GO:0010628//positive regulation of ge…	GO:0005791//rough endoplasmic reticulum; GO:0005794//Golgi apparatus; GO:0005887//integral component of plasma membrane; GO:0030425//dendrite; GO:0043196//varicosity; GO:0043204//perikaryon; GO:0043679//axon terminus; GO:0070852//cell body fiber	GO:0005515//protein binding; GO:0015056//corticotrophin-releasing factor receptor activity; GO:0017046//peptide hormone binding; GO:0043404//corticotropin-releasing hormone receptor activity	K04579 corticotropin releasing hormone receptor 2 | (RefSeq) CRHR2, CRF-RB, CRF2, CRFR2, HM-CRF; cor	http://www.genome.jp/dbget-bin/www_bget?hsa:1395
HIST1H1A	0	7.28412	4.20148	9.04963	13.3464	8.07668	-1.40424	0.0486686	0.705518	HIST1H1A	3024	histone	GO:0006334//nucleosome assembly; GO:0007283//spermatogenesis	GO:0000786//nucleosome; GO:0005719//nuclear euchromatin	GO:0005515//protein binding; GO:0031490//chromatin DNA binding	K11275 histone H1/5 | (RefSeq) H1-1, H1.1, H1A, H1F1, HIST1, HIST1H1A; H1.1 linker histone, cluster	http://www.genome.jp/dbget-bin/www_bget?hsa:3024
ANK2	9.41334	4.30836	10.4672	6.02188	1.87337	0.00546066	1.56923	0.0490141	0.707267	ANK2	287	ankyrin-2 isoform x42	GO:0003283//atrial septum development; GO:0006888//ER to Golgi vesicle-mediated transport; GO:0010628//positive regulation of gene expression; GO:0010881//regulation of cardiac muscle contraction by regulation of the release of sequestered calcium ion; GO:0030913//paranodal junction assembly; GO:0033292//T-tubule organization; GO:0034394//protein localization to cell surface; GO:0036309//protein …	GO:0005829//cytosol; GO:0005856//cytoskeleton; GO:0014704//intercalated disc; GO:0016323//basolateral plasma membrane; GO:0016324//apical plasma membrane; GO:0030018//Z disc; GO:0030315//T-tubule; GO:0031430//M band; GO:0043005//neuron projection; GO:0043034//costamere; GO:0045121//membrane raft; GO:0045211//postsynaptic membrane	GO:0005200//structural constituent of cytoskeleton; GO:0008093//cytoskeletal adaptor activity; GO:0019901//protein kinase binding; GO:0030507//spectrin binding; GO:0044325//ion channel binding; GO:0051117//ATPase binding	K10380 ankyrin | (RefSeq) ANK2, ANK-2, LQT4, brank-2; ankyrin 2	http://www.genome.jp/dbget-bin/www_bget?hsa:287
